# Supplementary material for: Mobile element scanning (ME-Scan) by targeted high-throughput sequencing
Source: BMC Genomics. 2010 Jun 30;11:410. doi: 10.1186/1471-2164-11-410 (PMC2996938; doi:10.1186/1471-2164-11-410)
Supplement: Additional file 1 — List of 5,053 Alu insertion loci identified as well-supported by ME-Scan (see Methods.). [file 1471-2164-11-410-S1.TXT]

Title: ME_Scan_Loci.txt
Description: List of 5,053 Alu insertion loci identified as well-supported by ME-Scan (see Methods.)
Column definitions:
Chromosome (string): Name of the chromosome on which the Alu insertion lies (in hg19/GRCh37).
 Jct_End_Pos (integer): Position of final nucleotide of the Alu junction-end sequence read in hg19/GRCh37. These positions are used as unique identifiers for Alu insertion loci detected by ME-Scan. 
Orientation (character, +/-): direction of the read pairs generated from an insertion in hg19/GRCh37. �+� indicates the junction read position precedes the flank read position, �-� indicates the opposite. 
Locus_N (integer): total number of read pairs supporting an Alu insertion locus (summed across all samples.) 
RMSK_ID (integer): unique RepeatMasker identifier (hg19/GRCh37 annotation) of the Alu repeat containing the sequencing primer binding site that gave rise to the read pairs supporting an Alu insertion locus. 
RMSK_Name (string): name of the RepeatMasker repeat corresponding to RMSK_ID. 
Only loci with at least 10 total read pairs supporting them (summed across all samples) and with detectable Alu sequence in the junction read are listed. 

Chromosome Jct_End_Pos Orientation Locus_N RMSK_ID RMSK_Name
chr1 4155480 + 1550 4554 AluYb8
chr1 4285774 + 32 4732 AluSz
chr1 4560420 + 2189 5165 AluYb8
chr1 5656204 - 72 6664 AluY
chr1 6835487 + 27 8530 AluSz
chr1 7265208 + 17 9169 AluY
chr1 7726224 - 51 0 Novel
chr1 7818694 - 2108 9914 AluYk4
chr1 8448698 + 1751 11147 AluYb8
chr1 8476344 - 17 11189 AluY
chr1 8493939 + 1442 11211 AluYb8
chr1 8572411 + 2219 11338 AluYb8
chr1 8591069 + 1816 11371 AluYb8
chr1 9522638 + 12 13193 AluSp
chr1 10149382 + 53 14593 AluSc
chr1 10212554 - 82 14722 AluSx1
chr1 11096260 - 1469 16389 AluYb8
chr1 11302119 - 15 16732 AluSx
chr1 11719872 + 128 17591 AluJr
chr1 11723334 + 39 17598 AluY
chr1 12003673 + 4908 18177 AluSq2
chr1 13792580 - 20 20968 AluY
chr1 13999716 - 63 21368 AluYb8
chr1 14268734 - 1755 21784 AluYb8
chr1 15061875 + 419 23174 AluYk4
chr1 15110953 - 67 23272 AluJb
chr1 15325365 + 16 23729 AluSx
chr1 15575403 + 36 24250 AluSx
chr1 15823503 - 14 24773 AluSx1
chr1 15866519 - 55 24869 AluSx
chr1 15903564 + 92 24945 AluYk4
chr1 16672882 - 20 26551 AluY
chr1 16700417 + 19 26625 AluJb
chr1 16956478 + 30 27117 AluSx1
chr1 17000907 - 1211 27189 AluYb8
chr1 17048019 + 12 27266 AluY
chr1 17059547 + 21 0 Novel
chr1 17218268 + 22 27435 AluSx
chr1 18398150 - 2384 30000 AluYb8
chr1 18462143 + 38 0 Novel
chr1 19498033 - 17 32188 AluSx
chr1 19834934 - 2151 32793 AluYb8
chr1 20840087 - 32 34890 AluSc
chr1 21462375 - 2025 36102 AluYb8
chr1 21531654 - 17 36284 AluSq2
chr1 21691880 - 47 36651 AluJo
chr1 21751249 + 726 0 Novel
chr1 22066723 + 53 37399 AluSp
chr1 22156878 - 12 37631 AluSq
chr1 23893329 - 39 41472 AluY
chr1 24941285 + 134 0 Novel
chr1 24944565 - 51 43933 AluJo
chr1 24958402 - 1496 43970 AluYb8
chr1 25325026 + 3014 44747 AluYb8
chr1 25786287 + 11 45767 AluSx1
chr1 26835705 + 784 47998 AluYb8
chr1 26961747 + 123 48304 AluYk4
chr1 27119137 + 2610 48617 AluYb8
chr1 27200579 + 1344 48791 AluYb8
chr1 27513355 - 2463 49557 AluYb8
chr1 27558358 - 10 49684 AluY
chr1 28028531 - 122 50697 AluYk4
chr1 28204359 - 14 51095 AluSx1
chr1 28579747 + 2019 52018 AluYb8
chr1 28621265 - 10 52133 AluSp
chr1 28870380 - 137 52799 AluY
chr1 28870521 - 238 52800 AluYb8
chr1 28952372 + 32 53030 AluYk4
chr1 29239659 - 17 53790 AluSx
chr1 31755842 + 67 58484 AluSz6
chr1 32000028 - 1419 58984 AluYk4
chr1 32023885 + 2129 59026 AluYb8
chr1 32502089 + 1440 60023 AluYk4
chr1 32915751 - 34 60937 AluSq2
chr1 33221944 - 10 61735 AluJb
chr1 33303641 - 1282 61905 AluYk4
chr1 34627472 - 34 64283 AluSp
chr1 35358472 - 1342 65500 AluYb8
chr1 35445988 + 2379 65656 AluYb8
chr1 35689934 + 18 66155 AluSx1
chr1 35749896 + 886 66311 AluYb8
chr1 35923856 + 45 66654 AluY
chr1 37097843 - 891 69019 AluYb8
chr1 37215791 - 871 0 Novel
chr1 37476661 + 3241 69660 AluYb8
chr1 37927745 - 16 70466 AluJb
chr1 38490398 + 1005 71577 AluYb8
chr1 38794738 - 2568 72112 AluYb8
chr1 39336164 - 1884 73035 AluYb8
chr1 39426954 - 21 73275 AluSc
chr1 39606287 - 12 73713 AluSg
chr1 39691207 + 1653 73879 AluYb8
chr1 39730665 + 1449 73956 AluYb9
chr1 40488360 + 359 75397 AluYb8
chr1 40634987 - 570 75709 AluYb8
chr1 41138189 + 1385 76731 AluYk4
chr1 41329233 + 35 77076 AluYk4
chr1 42432471 + 2149 79130 AluYk4
chr1 42452430 + 32 79159 AluYk4
chr1 43008543 + 709 80046 AluYb8
chr1 43252970 - 3070 80495 AluYb9
chr1 43819441 + 16 81507 AluSc
chr1 43930797 + 29 81657 AluJr
chr1 44474711 + 15 82525 AluY
chr1 45450797 + 2476 84318 AluYb8
chr1 45795603 - 48 84915 AluSx1
chr1 46207619 + 87 85810 AluYk11
chr1 46679050 + 493 0 Novel
chr1 47239912 + 1731 87679 AluYb8
chr1 48340263 + 247 89449 AluYb8
chr1 48399103 + 24 89564 AluY
chr1 50433594 - 93 92850 AluSq2
chr1 50444832 - 529 92875 AluYb8
chr1 50477530 - 2571 92913 AluYb8
chr1 52384974 + 3669 96592 AluYb8
chr1 52573980 + 33 97061 AluSx1
chr1 53186930 + 995 98397 AluYb8
chr1 53467555 - 26 99097 AluY
chr1 54374787 - 18 100801 AluSz6
chr1 54491887 + 2043 101031 AluYb9
chr1 54782011 - 452 101594 AluYb8
chr1 54906323 - 1607 101822 AluYb8
chr1 55583100 - 1940 103235 AluYb8
chr1 55906110 - 52 103831 AluY
chr1 56879073 + 817 0 Novel
chr1 57057084 + 12 105873 AluSq2
chr1 58034629 - 427 107732 AluYf4
chr1 58101466 - 293 107874 AluYk4
chr1 58343555 + 357 108331 AluYb8
chr1 58853718 + 24 109337 AluY
chr1 59754820 + 863 111144 AluYb8
chr1 60754919 - 1639 112834 AluYb8
chr1 61523606 + 85 114109 AluSq2
chr1 61621044 - 1161 114259 AluYb8
chr1 62064477 - 1740 114897 AluYb8
chr1 62179886 + 52 115146 AluYb8
chr1 62683224 + 2470 116210 AluYb8
chr1 63461971 + 119 0 Novel
chr1 63524783 + 1036 117715 AluYb8
chr1 64148434 + 10 118864 AluSz
chr1 64779289 - 1456 120001 AluYk4
chr1 64831151 + 76 120093 AluYk4
chr1 64897445 + 1618 120206 AluYb8
chr1 64904085 - 1056 120220 AluYk4
chr1 64943636 + 446 120310 AluYb8
chr1 64958081 + 1780 0 Novel
chr1 65304527 - 32 120933 AluY
chr1 65346944 - 205 0 Novel
chr1 65592747 - 45 121480 AluSg7
chr1 65768537 + 2044 121856 AluYb8
chr1 66079135 - 104 122343 AluYb8
chr1 66197265 - 2467 122494 AluYk4
chr1 67201202 - 771 123940 AluYb8
chr1 67267828 - 46 124044 AluY
chr1 67291183 + 1541 124087 AluYb8
chr1 67319773 - 12 124132 AluJb
chr1 67827948 - 1436 124955 AluYb8
chr1 68971177 + 585 126970 AluYb8
chr1 69429824 + 2324 127582 AluYb8
chr1 70027311 - 731 128396 AluYb9
chr1 70061650 - 341 0 Novel
chr1 70129723 + 1867 128535 AluYb8
chr1 72215995 + 1653 131548 AluYb8
chr1 73439168 - 14 0 Novel
chr1 77164675 - 1655 138130 AluYb8
chr1 77468984 + 19 0 Novel
chr1 77736363 + 1166 138907 AluYk4
chr1 77982453 - 22 139316 AluSz
chr1 79304457 + 1304 141381 AluYb9
chr1 79582095 + 869 0 Novel
chr1 79722503 - 1637 141921 AluYb8
chr1 80546962 - 21 143028 AluSc
chr1 80677258 + 18 143188 AluSp
chr1 81387174 - 420 144099 AluYb8
chr1 81994030 - 1382 144885 AluYk4
chr1 82973399 + 15 146245 AluSc8
chr1 83013390 + 1078 146296 AluYb8
chr1 83708220 - 1709 147226 AluYb8
chr1 84456177 + 991 148211 AluYb8
chr1 84913255 - 456 0 Novel
chr1 85007831 + 16 148969 AluSx
chr1 85459632 + 1241 149708 AluYb8
chr1 85748970 + 45 150197 AluYb8
chr1 85945175 + 1702 150489 AluYb8
chr1 86262582 - 13 150988 AluY
chr1 86614897 + 61 151432 AluSx
chr1 86738656 + 1421 151605 AluYb8
chr1 87490184 - 17 0 Novel
chr1 87738573 - 3408 153034 AluYb8
chr1 88336264 - 1557 153851 AluYb8
chr1 88361139 + 1274 153892 AluYb8
chr1 88512369 - 127 154092 AluYk4
chr1 88813606 - 13 0 Novel
chr1 89209567 + 10 0 Novel
chr1 90150993 + 2021 156245 AluYb8
chr1 90698194 + 1892 157075 AluYb8
chr1 93296519 + 60 161156 AluSc
chr1 94437305 + 70 163047 AluSx1
chr1 98304100 - 1125 168439 AluYb9
chr1 98605301 + 406 0 Novel
chr1 98783207 + 1751 169075 AluYb8
chr1 99138179 - 1358 169606 AluYb8
chr1 99610509 - 588 0 Novel
chr1 100441314 - 51 171576 AluJb
chr1 100994201 - 516 0 Novel
chr1 102041235 + 641 174056 AluYk4
chr1 102695640 - 1917 174922 AluYb8
chr1 105138662 + 26 0 Novel
chr1 106006144 + 21 179075 AluSp
chr1 106935113 - 1101 180237 AluYb8
chr1 106985379 + 372 180312 AluYk4
chr1 108521085 - 34 182359 AluSc8
chr1 110941185 - 26 186108 AluSz6
chr1 111048928 + 16 186312 AluSz
chr1 113309377 - 22 189620 AluSx1
chr1 114092731 - 391 191053 AluYk4
chr1 114211523 + 2312 191206 AluYb8
chr1 114404320 + 23 191548 AluSz
chr1 115030218 - 1550 192498 AluYb8
chr1 116355555 + 47 194512 AluY
chr1 117543767 - 21 0 Novel
chr1 119695153 + 2856 199309 AluYb8
chr1 120211082 - 1619 199972 AluYb8
chr1 120873479 + 793 200843 AluYb8
chr1 121484559 - 34 0 Novel
chr1 143517907 - 33 0 Novel
chr1 145026727 - 4148 203711 AluYb8
chr1 145145355 - 58 203886 AluSg7
chr1 145536389 - 40 204534 AluY
chr1 149350895 - 1397 209229 AluYb9
chr1 149417832 - 684 209332 AluYb9
chr1 150556850 + 91 211349 AluYk4
chr1 150560385 - 2682 211360 AluYb8
chr1 150764956 - 1626 211816 AluY
chr1 150886181 + 43 212074 AluSx1
chr1 150995894 - 12 212300 AluSg
chr1 152853863 - 1963 215183 AluYb8
chr1 153669271 + 3298 216337 AluYb8
chr1 153754539 + 18 216513 AluY
chr1 153756962 + 10 216519 AluSc8
chr1 153959681 - 10 216933 AluY
chr1 153968467 - 12 216951 AluY
chr1 154094831 - 13 217246 AluY
chr1 154421689 + 11 217918 AluYb8
chr1 154618307 + 524 218241 AluYb8
chr1 154641152 + 52 218285 AluSz
chr1 155548620 + 16 219923 AluYk11
chr1 155885231 + 24 220609 AluSx
chr1 155924399 + 1852 220681 AluY
chr1 156325590 + 21 221486 AluY
chr1 156368847 + 2072 221568 AluYb8
chr1 158629719 + 1251 224683 AluYb8
chr1 161875942 + 10 229385 AluY
chr1 162025759 + 49 229600 AluSg
chr1 162515733 + 12 230366 AluSx1
chr1 164017794 + 1601 232536 AluYb8
chr1 164328752 + 1464 232902 AluYb8
chr1 164646648 + 1702 233395 AluYb8
chr1 165786558 - 113 235183 AluY
chr1 165786700 - 2027 235184 AluYb8
chr1 167086206 + 11 236929 AluSq2
chr1 168002874 + 1991 238407 AluYb8
chr1 168723242 + 617 239532 AluYb8
chr1 169197614 - 1155 240298 AluYb8
chr1 169780320 + 779 241105 AluYb8
chr1 171459375 + 26 243413 AluSg
chr1 172076319 + 1184 244363 AluYb8
chr1 173959183 + 2160 246920 AluYb8
chr1 174139514 - 15 247281 AluSc5
chr1 175078543 + 2745 248656 AluYb8
chr1 175371142 - 1451 249038 AluYb8
chr1 175907237 + 541 249801 AluYk4
chr1 176018007 - 1528 249957 AluYb8
chr1 176032515 + 839 249976 AluYb8
chr1 176195621 + 86 250235 AluSz
chr1 176943840 + 16 251255 AluSg
chr1 177393169 - 1883 251873 AluYk4
chr1 178254574 + 598 253033 AluYb8
chr1 178906583 + 2006 254042 AluYb8
chr1 178921590 - 16 254068 AluY
chr1 179421522 - 1533 255006 AluYb8
chr1 179817964 - 1760 255520 AluYk4
chr1 180553038 - 213 256724 AluYk4
chr1 180809058 - 2342 257149 AluYb8
chr1 181556718 - 699 258245 AluYk4
chr1 181974897 + 122 0 Novel
chr1 182760097 + 1716 260055 AluYk4
chr1 182927588 + 18 260333 AluSz
chr1 182958265 + 50 260392 AluSx1
chr1 183741843 - 1644 261583 AluYb9
chr1 184937034 - 813 263386 AluYb9
chr1 185176732 - 18 263773 AluJb
chr1 185373087 - 1052 264067 AluYb8
chr1 185504698 - 215 0 Novel
chr1 186249389 + 1072 265270 AluYb8
chr1 186633535 + 58 265818 AluSg4
chr1 187323340 - 16 266790 AluY
chr1 187858288 - 2810 267504 AluYb8
chr1 188084077 + 670 267801 AluYb8
chr1 188186468 + 15 0 Novel
chr1 188615915 - 462 0 Novel
chr1 188995304 + 324 269030 AluYb8
chr1 189904406 - 1565 270304 AluY
chr1 190862082 + 1592 271620 AluYb8
chr1 190963086 + 12 271754 AluSc8
chr1 191076163 + 25 0 Novel
chr1 191101687 - 829 271928 AluYb9
chr1 191178092 + 1260 272028 AluYb8
chr1 191585027 - 879 272570 AluYb8
chr1 192930431 + 146 274441 AluY
chr1 194760849 - 1358 276962 AluYb8
chr1 195791185 - 1630 278356 AluYk4
chr1 196153551 + 66 0 Novel
chr1 196153687 + 94 278845 AluSq2
chr1 196572235 + 608 279405 AluYb8
chr1 196761351 - 134 0 Novel
chr1 197285632 + 643 280329 AluYk4
chr1 197318929 - 1420 280378 AluYb8
chr1 198965520 + 1118 282552 AluYb8
chr1 199878967 - 897 283798 AluYb8
chr1 200931339 - 72 285830 AluSx1
chr1 200933573 + 59 285836 AluSx3
chr1 201881685 - 42 287293 AluSx1
chr1 201931797 + 36 287403 AluY
chr1 202929616 - 14 289193 AluY
chr1 203883100 + 10 290817 AluSx3
chr1 204003082 - 42 291066 AluSx
chr1 204140653 + 3732 291331 AluYb8
chr1 205237440 - 16 293141 AluSx1
chr1 205358496 + 49 293378 AluSz
chr1 205362501 - 27 293386 AluSx1
chr1 208360385 + 2068 297372 AluYb8
chr1 209493778 + 461 299032 AluYb8
chr1 211761618 - 16 302407 AluSx
chr1 213175958 - 30 304895 AluJb
chr1 213463081 - 50 305289 AluSz
chr1 216125525 + 2084 308886 AluYb8
chr1 217877911 + 2620 311159 AluYb9
chr1 218125664 - 24 311529 AluSx1
chr1 218130140 - 31 311536 AluY
chr1 220285795 + 978 314652 AluYb8
chr1 221362722 - 1060 316186 AluYb8
chr1 223061159 + 1343 318631 AluYb8
chr1 223669582 - 48 319490 AluY
chr1 223911555 - 590 0 Novel
chr1 224776613 + 1263 0 Novel
chr1 225460833 - 23 322356 AluY
chr1 225661927 + 145 322660 AluJo
chr1 226101738 - 12 323403 AluSx
chr1 226168598 - 13 323539 AluY
chr1 226917615 + 33 324885 AluSx
chr1 227323254 - 13 325479 AluSc8
chr1 229344957 - 28 328292 AluY
chr1 230012881 - 34 329442 AluSx
chr1 230053739 - 201 329497 AluYk4
chr1 231085142 - 212 0 Novel
chr1 231149726 - 29 331103 AluSz
chr1 233124899 - 41 333991 AluYk4
chr1 233865136 - 493 335056 AluYb9
chr1 233884895 - 42 335088 AluY
chr1 234213069 + 1963 335541 AluYb9
chr1 235333296 + 31 337280 AluSx
chr1 236054933 + 1648 338675 AluYb8
chr1 236146493 + 11 338865 AluSz
chr1 236594920 - 1257 339698 AluYb8
chr1 239159134 + 2609 343506 AluYk4
chr1 240616988 - 307 345647 AluYb8
chr1 241036077 - 48 346360 AluSg4
chr1 241096501 + 25 346445 AluY
chr1 242206903 - 34 348353 AluY
chr1 242461260 + 734 348712 AluYb8
chr1 242949606 - 66 349452 AluSg
chr1 243130773 - 1411 349734 AluYk4
chr1 244003183 - 11 351060 AluY
chr1 244598169 - 24 352049 AluSc8
chr1 245034361 - 69 352778 AluSx1
chr1 245749884 - 1806 354092 AluYb8
chr1 245969911 - 2084 354345 AluYb8
chr1 246002790 + 1448 354388 AluYk4
chr1 246279139 - 14 354731 AluSq2
chr1 246406723 + 616 0 Novel
chr1 247266634 - 12 356408 AluSx1
chr1 248207804 - 1001 357760 AluYb8
chr1 249237529 - 12 358768 AluYb8
chr10 580935 + 3052 359341 AluYb8
chr10 2379818 + 706 361411 AluYb8
chr10 2388066 + 497 0 Novel
chr10 2620253 - 3489 361731 AluYk4
chr10 5353249 - 72 365349 AluY
chr10 5823289 - 73 366029 AluYk4
chr10 5880657 - 44 366157 AluY
chr10 6282546 + 375 366901 AluSx1
chr10 6811343 - 25 367724 AluSx
chr10 9395131 - 1634 371688 AluYk4
chr10 9561719 + 1707 371926 AluYb8
chr10 9660728 - 916 372048 AluYb8
chr10 9998841 + 1904 372523 AluYb8
chr10 10493752 + 650 373210 AluYb8
chr10 10536938 - 19 373255 AluY
chr10 11817432 + 18 374964 AluSz6
chr10 11970407 - 13 375253 AluY
chr10 12041211 - 11 375395 AluSx3
chr10 12072872 - 1957 375464 AluYk4
chr10 12334053 - 10 0 Novel
chr10 12381349 - 2477 376178 AluYb8
chr10 12409890 - 4206 376244 AluYb8
chr10 12667647 + 516 376734 AluJr4
chr10 12959515 + 1158 377224 AluYk4
chr10 13258338 + 290 377726 AluYb8
chr10 15068226 + 1835 380792 AluYb8
chr10 15235621 + 21 381120 AluSx1
chr10 15689780 + 907 381890 AluYb8
chr10 15808201 + 636 382059 AluYk4
chr10 15931649 - 2040 382225 AluYb8
chr10 16548056 + 70 0 Novel
chr10 16947810 - 21 383773 AluJb
chr10 16951203 + 1288 383776 AluYb8
chr10 16972954 - 106 383811 AluYk4
chr10 18952796 + 19 386935 AluY
chr10 18962308 + 24 386952 AluSg7
chr10 19156923 + 19 387266 FLAM_C
chr10 19397665 + 30 387604 AluYb8
chr10 19465622 + 3285 387706 AluYb8
chr10 19793930 + 1200 388193 AluYb8
chr10 20061214 - 483 388587 AluYb8
chr10 20109259 - 1050 388651 AluYb8
chr10 21880969 + 23 391445 AluSz
chr10 22070349 - 10 391755 AluY
chr10 22526648 + 42 392412 AluSx1
chr10 23361063 + 2096 393628 AluYb9
chr10 23713288 + 20 394243 AluSc
chr10 23760392 + 17 394349 AluSg
chr10 23804383 + 28 394438 AluJb
chr10 25176218 + 2874 396621 AluYb8
chr10 25487906 - 364 0 Novel
chr10 25870176 + 2080 397652 AluYb8
chr10 25957306 - 847 0 Novel
chr10 26961233 + 1060 399307 AluSq2
chr10 27598379 + 31 400443 AluYk4
chr10 27929939 + 49 0 Novel
chr10 28689400 - 16 402189 AluSp
chr10 30208788 + 13 404812 AluSx1
chr10 32381691 + 29 408295 AluY
chr10 32431100 + 20 408374 AluSx1
chr10 33456109 + 64 409856 AluSx3
chr10 33608253 + 77 410047 AluY
chr10 34684464 - 198 411534 AluYb8
chr10 35177941 + 52 412368 AluSz
chr10 35522796 - 95 413067 AluYk4
chr10 35968226 - 656 413770 AluYb8
chr10 36029605 + 49 413866 AluJo
chr10 36593641 + 1119 0 Novel
chr10 36727236 + 1563 414824 AluYb8
chr10 36805613 - 425 414943 AluSx1
chr10 42673997 - 142 0 Novel
chr10 44113676 - 2366 420416 AluYb8
chr10 44577302 - 4387 420978 AluYb9
chr10 44997247 + 1007 421397 AluYb8
chr10 45673591 + 541 422260 AluYb8
chr10 45745524 + 42 422356 AluSx
chr10 46994350 - 21 424111 AluSx
chr10 47572161 - 409 424875 AluYk4
chr10 47989005 + 28 425297 AluYk4
chr10 50548535 + 1477 428628 AluYb8
chr10 52082291 - 703 430805 AluYb8
chr10 52527222 - 15 431445 AluYk4
chr10 52941320 + 1516 432084 AluYb8
chr10 53388418 - 451 432729 AluYb8
chr10 53931881 + 1380 433582 AluYb8
chr10 55008879 - 12 434978 AluSx
chr10 55228844 + 735 435274 AluYb8
chr10 57455658 + 1420 438255 AluYb8
chr10 57714625 - 1485 438612 AluYb8
chr10 58327350 - 206 0 Novel
chr10 59015579 + 910 440331 AluYb8
chr10 59053810 + 981 440376 AluYb8
chr10 59381909 - 1287 440819 AluYb8
chr10 59734527 - 10 441282 AluY
chr10 60945069 + 11 443006 AluYa5
chr10 61438620 + 2724 443697 AluYb8
chr10 62622275 + 169 445494 AluSx1
chr10 62986225 - 10 446007 AluYf4
chr10 63143271 + 34 446221 AluY
chr10 63442665 + 19 0 Novel
chr10 63576600 - 2212 446814 AluYb8
chr10 63941139 - 16 447394 AluYk4
chr10 64275946 + 1350 447909 AluYb8
chr10 65492662 - 16 449961 AluSx3
chr10 66739081 + 1556 451716 AluYk4
chr10 68672696 - 1249 454410 AluYk4
chr10 69994886 - 1170 0 Novel
chr10 70154705 + 80 456734 AluYk4
chr10 70238832 + 19 456942 AluSc
chr10 70253920 - 336 456982 AluSc
chr10 70529397 - 33 457709 AluY
chr10 70612333 + 1231 457909 AluYb8
chr10 70761209 - 59 458239 AluSz
chr10 70779074 + 11 458274 AluY
chr10 70998451 + 1096 458768 AluYb8
chr10 72683381 + 17 461869 AluSp
chr10 73783402 - 25 463792 AluY
chr10 74048193 + 974 464355 AluYb8
chr10 74356052 + 24 464961 AluSx1
chr10 74428528 - 14 465152 AluSx1
chr10 74853300 - 19 465931 AluY
chr10 75904739 + 31 467880 AluSx3
chr10 76116095 + 991 468287 AluYb8
chr10 76482510 - 36 468904 AluSx
chr10 76785481 - 25 469488 AluJb
chr10 76870890 + 37 469638 AluSq2
chr10 76885069 - 16 469666 AluJb
chr10 77229043 - 350 0 Novel
chr10 77974421 + 2553 471326 AluYb8
chr10 78011329 + 2524 471381 AluYb8
chr10 78143507 + 2166 471538 AluYb8
chr10 78563020 - 1297 472063 AluYb8
chr10 79055238 - 1502 472691 AluYb8
chr10 79472612 - 93 473457 AluYk4
chr10 80199997 + 37 474761 AluSx
chr10 82306602 + 804 478155 AluYk4
chr10 82337637 + 45 478227 AluY
chr10 82465111 + 21 478426 AluSx1
chr10 84344161 + 32 480906 AluSx
chr10 84929063 + 73 481727 AluYk4
chr10 86384144 + 1582 483771 AluYb8
chr10 86476372 + 1361 483895 AluYb8
chr10 86686835 - 2750 484132 AluYb8
chr10 86926227 + 1984 484412 AluYb8
chr10 86966887 - 1683 484463 AluYb8
chr10 88275944 + 58 486180 AluSx1
chr10 88908964 + 40 487346 AluSx
chr10 92091529 + 921 492157 AluYb8
chr10 92519111 - 1589 492715 AluYb8
chr10 92815724 + 1586 493156 AluYb9
chr10 92969212 - 331 493405 AluYb8
chr10 93332670 + 972 493905 AluYb8
chr10 93590294 + 29 494313 AluSx
chr10 94315629 - 1593 495748 AluYb8
chr10 94391437 + 738 495926 AluYb8
chr10 94583195 - 1155 496310 AluYb8
chr10 95107008 - 2965 497266 AluYb8
chr10 96337517 - 2153 499514 AluYb8
chr10 96532857 + 1697 499756 AluYb8
chr10 96761003 - 38 499961 AluYk11
chr10 96801237 - 1597 499996 AluYb8
chr10 97639243 - 70 501260 AluYk4
chr10 98422336 - 2032 502537 AluYb8
chr10 98579619 - 1278 502916 AluYb8
chr10 99158130 + 209 504010 AluYb8
chr10 99202767 + 29 504118 AluSx
chr10 99209947 + 3522 504134 AluYb8
chr10 99441334 - 1800 504588 AluYb8
chr10 99465499 - 46 504646 AluSx1
chr10 100874370 - 44 506926 AluY
chr10 100906317 - 13 506957 AluSz
chr10 101242177 - 15 0 Novel
chr10 101391972 + 2063 507799 AluYb9
chr10 102425611 - 55 509661 AluSc8
chr10 102573804 - 12 509887 AluSc8
chr10 103902177 + 25 512135 AluSc
chr10 103941089 - 797 512213 AluY
chr10 104048167 - 1511 512402 AluYb8
chr10 104528465 + 44 513263 AluYb9
chr10 104833317 - 2729 513874 AluYb8
chr10 104893337 + 27 513959 AluSq
chr10 104949746 + 31 514074 AluSx3
chr10 105181420 - 211 514614 AluYb8
chr10 105422476 + 2509 515021 AluYb8
chr10 105442214 - 50 515060 AluSx3
chr10 105943466 + 2215 515905 AluYb8
chr10 106030090 + 806 516053 AluYk4
chr10 106178005 - 710 516286 AluYk4
chr10 106178326 - 37 0 Novel
chr10 106198452 + 1405 516323 AluYb8
chr10 106248984 + 1601 516385 AluYb8
chr10 108861123 + 17 520259 AluSq2
chr10 109224123 - 2966 520754 AluYb8
chr10 109235259 + 26 0 Novel
chr10 109235587 + 1065 520767 AluYb8
chr10 111293567 + 1499 523513 AluYb8
chr10 113334340 + 63 526624 AluYk4
chr10 113334474 + 28 526624 AluYk4
chr10 113334608 + 13 526623 AluY
chr10 114336098 + 1259 528139 AluYk4
chr10 114370374 - 16 528193 AluY
chr10 115031896 - 1157 529248 AluYb8
chr10 115250267 - 998 0 Novel
chr10 115258250 + 1661 529618 AluYb8
chr10 116327648 - 1376 531251 AluYb8
chr10 117006347 + 449 0 Novel
chr10 117167832 + 2315 532531 AluYb8
chr10 117531060 + 772 533010 AluYk4
chr10 118303189 - 58 534032 AluY
chr10 118549933 + 4041 534440 AluYf4
chr10 118664411 - 1385 534618 AluYb9
chr10 119219110 - 2679 535540 AluYb8
chr10 120449515 - 1764 537396 AluYb8
chr10 120877178 - 17 538194 AluSc8
chr10 121018895 + 1995 538506 AluYk4
chr10 121326947 + 29 539085 AluSz
chr10 122323011 - 805 540708 AluYb8
chr10 122409873 - 2819 540825 AluYb8
chr10 122849836 - 48 541442 AluSc
chr10 123512063 + 40 542451 AluY
chr10 123791542 + 83 542956 AluSx
chr10 124458341 - 1925 543978 AluYb8
chr10 125706219 + 3104 545824 AluYb8
chr10 126859287 - 34 547514 AluSc
chr10 129085491 + 22 550245 AluY
chr10 129946555 - 583 551306 AluYb8
chr10 130118344 + 3557 551526 AluYb8
chr10 131389894 - 30 552823 AluSx3
chr10 131917413 + 201 553290 AluYb8
chr10 131917548 + 48 553289 AluSx
chr10 132114130 - 1793 553538 AluYb9
chr10 133080098 - 115 554531 AluYk4
chr10 133449075 - 1973 554874 AluYb8
chr10 133887008 + 143 555334 AluYk4
chr10 135160643 + 12 556488 AluSq
chr11 304694 - 118 557236 AluY
chr11 335426 + 12 557277 AluY
chr11 358884 - 395 557331 AluSx1
chr11 761971 + 34 557936 AluJb
chr11 2517365 - 182 559779 AluYk4
chr11 3689442 - 12 561251 AluY
chr11 3770237 - 545 561425 AluYb8
chr11 4039378 - 102 561997 AluYb8
chr11 4751234 + 1393 0 Novel
chr11 5708440 - 609 564142 AluYb8
chr11 5720453 - 1214 564162 AluYb8
chr11 6142358 - 1850 564641 AluYb8
chr11 6429328 + 1725 565048 AluYb8
chr11 7092781 - 2151 0 Novel
chr11 7428930 + 1082 566352 AluYb9
chr11 8756033 - 47 568066 AluSq2
chr11 9231351 - 13 568814 AluSx1
chr11 9285088 - 74 568953 AluYb8
chr11 9533617 + 13 569576 AluY
chr11 9757983 - 646 0 Novel
chr11 9794567 - 889 570136 AluYb8
chr11 10165585 + 1279 570712 AluYk4
chr11 10464371 + 1309 571151 AluYb8
chr11 10721973 - 1689 571534 AluYb8
chr11 11347910 + 120 572548 AluY
chr11 12144275 + 63 573756 AluSz
chr11 12152539 - 907 573772 AluYb8
chr11 13062092 - 15 575111 AluY
chr11 13605215 - 2380 575919 AluYb8
chr11 13813014 - 312 0 Novel
chr11 14341223 + 925 577015 AluYb8
chr11 15065553 + 509 578199 AluSx
chr11 16098618 + 1893 579822 AluYb8
chr11 17154195 + 2144 581356 AluYb8
chr11 17200595 + 540 581447 AluYb8
chr11 17200731 + 60 581446 AluSx
chr11 18435327 + 67 583578 AluSc
chr11 18651722 - 54 584014 AluSc
chr11 19120664 + 3480 584684 AluYb8
chr11 19282491 - 19 584962 AluYb8
chr11 19382778 + 1308 0 Novel
chr11 19857802 - 1851 585973 AluYb8
chr11 19936409 + 2488 586080 AluYb8
chr11 19962992 - 455 0 Novel
chr11 20777745 + 44 587398 AluYc
chr11 22955329 + 1123 590604 AluYb8
chr11 24702846 + 1347 593017 AluYb8
chr11 25134957 - 641 593663 AluYb8
chr11 25605119 - 650 0 Novel
chr11 25653691 - 435 0 Novel
chr11 27308222 + 309 596773 AluYb9
chr11 27668668 - 2638 597357 AluYb8
chr11 27822438 + 680 597571 AluYb8
chr11 28235521 + 333 598227 AluYk4
chr11 28375171 - 2631 598416 AluYb9
chr11 29748266 - 817 600416 AluYb8
chr11 29996313 + 2717 600746 AluYb8
chr11 31555254 + 27 603023 AluYk4
chr11 32021881 + 63 603702 AluSg
chr11 33858438 + 1057 606933 AluYb8
chr11 34295398 - 2687 607747 AluYb8
chr11 34404886 - 2228 607956 AluYk4
chr11 34972925 + 505 608792 AluY
chr11 35575322 + 2385 609623 AluYb9
chr11 36698276 + 1241 611421 AluYb8
chr11 36896848 - 1702 611750 AluYb8
chr11 38877869 - 736 0 Novel
chr11 39044339 + 998 614660 AluYb8
chr11 39115815 + 895 614751 AluYb8
chr11 39366264 + 19 615124 AluY
chr11 39681675 - 12 615579 AluY
chr11 40668475 + 2673 616958 AluYk4
chr11 41822276 - 88 618634 AluYb8
chr11 43282994 + 12 620803 AluYk4
chr11 43482633 - 2360 621131 AluYb8
chr11 43778882 - 2087 621607 AluYb8
chr11 44237745 + 1368 622354 AluYb8
chr11 45438772 - 2794 624568 AluYb8
chr11 46241386 - 3121 625960 AluYk4
chr11 46930856 - 2878 627275 AluYb8
chr11 47196265 + 2543 627755 AluYb9
chr11 47210189 - 35 627767 AluSq2
chr11 47806660 + 35 0 Novel
chr11 48933130 + 104 0 Novel
chr11 49425078 - 17 631245 AluYb8
chr11 49684299 + 734 631657 AluYk4
chr11 49839706 - 29 631853 AluSp
chr11 49997609 - 1266 632018 AluYb8
chr11 56060105 - 536 634186 AluYk4
chr11 56720530 - 1518 635055 AluYb8
chr11 57631696 + 2228 636742 AluYk4
chr11 57963177 + 17 637276 AluYb9
chr11 58220954 + 1987 637617 AluYb8
chr11 58462424 - 892 637960 AluYb8
chr11 58809283 - 633 638331 AluYb8
chr11 59019264 - 979 638622 AluYb8
chr11 59332300 + 12 639061 AluSp
chr11 59398650 - 1559 639196 AluSx
chr11 59980101 + 155 640096 AluYk4
chr11 60252700 + 1626 640465 AluYb8
chr11 60481716 + 2858 640760 AluYb8
chr11 61096043 - 90 641931 AluSg
chr11 61439473 - 10 642599 AluSx1
chr11 61573511 - 1625 642780 AluYb8
chr11 62119756 - 42 643752 AluSz
chr11 62421728 + 1406 644302 AluYb8
chr11 62604243 - 45 644719 AluSx
chr11 64114231 + 112 647129 AluYk4
chr11 64173432 + 69 647241 AluJb
chr11 64497128 + 70 647753 AluSx
chr11 64695947 - 3536 648059 AluSx1
chr11 64859698 - 296 648422 AluJb
chr11 65077208 + 16 648867 AluY
chr11 65238786 + 71 649168 AluSz
chr11 65465527 + 1707 649561 AluYk4
chr11 65581298 + 65 649760 AluSq
chr11 66301338 - 20 651208 AluSq
chr11 66421661 - 665 651461 AluYk4
chr11 66446159 - 27 651508 AluSg
chr11 66711451 - 1766 651992 AluY
chr11 66713256 - 218 651996 AluYb8
chr11 66727733 + 1756 652029 AluYb8
chr11 66758883 + 34 652109 AluYb8
chr11 67825105 + 14 654079 AluY
chr11 68220393 + 74 654838 AluY
chr11 68795860 - 222 655765 AluYk4
chr11 69528477 + 21 656895 AluYk4
chr11 71861932 + 514 660607 AluYb8
chr11 71991771 + 22 660826 AluY
chr11 72819935 + 1886 662306 AluYb8
chr11 73355984 + 10 663382 AluSp
chr11 73450800 - 16 663607 AluSc8
chr11 73892412 + 2177 664593 AluYb8
chr11 74145052 - 346 665077 AluYb9
chr11 74268226 - 10 665338 AluY
chr11 75685729 + 1366 668039 AluYb8
chr11 76174366 - 2761 668947 AluYb8
chr11 77171060 + 600 670781 AluYk4
chr11 77549981 + 25 671523 AluYk4
chr11 78341113 + 2153 673172 AluYb8
chr11 78646375 + 2044 673703 AluYb8
chr11 79059143 + 2173 674477 AluYb9
chr11 79551499 - 13 675379 AluY
chr11 81026117 + 35 677843 AluY
chr11 81283887 + 359 0 Novel
chr11 82677216 - 2611 680391 AluYk11
chr11 82855280 - 30 680773 AluSq2
chr11 84798581 - 2705 683954 AluYb8
chr11 85444961 + 2189 684841 AluYb8
chr11 85693789 + 594 685263 AluYb8
chr11 85697752 + 1382 685266 AluYb8
chr11 86198918 - 21 686163 AluJb
chr11 86232130 - 35 686228 AluY
chr11 86534747 - 970 686676 AluY
chr11 87525944 + 21 688141 AluYk4
chr11 88549080 - 1919 689586 AluYb8
chr11 88689673 - 729 689790 AluYk4
chr11 88844132 + 2098 690033 AluYb8
chr11 90360105 + 567 692183 AluYb8
chr11 91032268 + 992 693081 AluYb8
chr11 93183736 - 28 696023 AluSc
chr11 93423276 - 12 696443 AluY
chr11 93662419 + 1977 696852 AluYb8
chr11 94366166 - 138 697865 AluYb9
chr11 95051466 + 15 698849 AluYc
chr11 95371568 - 266 0 Novel
chr11 96848804 - 2036 701058 AluYb8
chr11 97577652 + 288 0 Novel
chr11 97646249 + 2625 701966 AluYb8
chr11 98272747 + 12 702841 AluSg
chr11 98477292 + 1475 703099 AluYb9
chr11 99166306 - 1331 703991 AluYb9
chr11 99597736 - 657 704581 AluYb8
chr11 99655869 + 21 704653 AluY
chr11 100679455 + 683 705974 AluYb8
chr11 101034648 + 15 706452 AluYk11
chr11 101289989 - 1623 706795 AluYb8
chr11 101417122 + 18 706965 AluYb8
chr11 101808583 - 297 707483 AluYb8
chr11 101881148 - 33 707606 AluSx1
chr11 102174262 + 54 708135 AluY
chr11 102515216 - 961 708674 AluYk4
chr11 102525489 + 2359 0 Novel
chr11 103330379 - 2107 709847 AluYb8
chr11 103792585 - 295 0 Novel
chr11 104010464 - 542 710799 AluYb8
chr11 104434771 - 2349 711441 AluYb8
chr11 105291925 - 1481 712597 AluYb8
chr11 105765844 + 929 713265 AluYb8
chr11 105836032 - 264 0 Novel
chr11 107007268 - 32 714941 AluSx1
chr11 108851038 + 40 0 Novel
chr11 109186912 + 481 718485 AluYb8
chr11 110496080 + 498 720416 AluYb8
chr11 110844799 - 2312 720957 AluYb8
chr11 111817267 + 47 722505 AluSx
chr11 111970453 + 12 722754 AluY
chr11 111997506 + 22 722820 AluSz
chr11 112005897 + 2301 722839 AluYb8
chr11 112007339 - 1155 722846 AluYb8
chr11 113941149 + 1763 725776 AluYb8
chr11 114120174 - 62 0 Novel
chr11 114120186 - 1203 726021 AluYb8
chr11 114361583 - 2109 726403 AluYb9
chr11 114632615 + 1939 726730 AluYb8
chr11 115463248 - 3467 727860 AluYb9
chr11 116705532 + 26 729877 AluSz
chr11 117098476 + 51 730597 AluSx4
chr11 117851732 - 27 731834 AluJb
chr11 117898061 + 1824 731908 AluYb8
chr11 118048189 - 22 732171 AluSx
chr11 119033511 - 42 733975 AluY
chr11 119197509 + 29 734292 AluSz
chr11 119493253 + 35 734783 AluSx4
chr11 120667063 + 14 736608 AluY
chr11 121742838 - 1152 738074 AluYk4
chr11 122443005 + 157 0 Novel
chr11 122675936 - 26 739552 AluSq2
chr11 122752067 + 30 739676 AluSx
chr11 123013653 + 2958 740203 AluYb8
chr11 123618339 + 21 0 Novel
chr11 123996309 + 1909 741782 AluYk4
chr11 124035550 + 1854 741839 AluYk4
chr11 125938595 - 1977 744540 AluYb8
chr11 126093194 - 18 744804 AluY
chr11 126781578 - 30 745800 AluY
chr11 126903193 + 495 0 Novel
chr11 126915306 - 145 0 Novel
chr11 126939066 - 22 746010 AluSc
chr11 127193142 - 945 746361 AluYb9
chr11 127223688 - 935 746416 AluYb9
chr11 128268581 + 19 747771 AluSp
chr11 129857594 - 63 749936 AluYk4
chr11 130046602 + 43 750280 AluY
chr12 663655 - 62 757326 AluY
chr12 769149 - 32 757524 AluJb
chr12 987972 + 604 0 Novel
chr12 1057126 - 445 0 Novel
chr12 1352052 - 1108 758679 AluYb8
chr12 1389046 + 11 758733 AluYb9
chr12 1389179 + 11 758733 AluYb9
chr12 1455807 - 1610 758828 AluYb9
chr12 1623063 - 969 759100 AluYk4
chr12 1732680 + 1593 759282 AluYk4
chr12 2153140 + 1643 759890 AluYb9
chr12 2674333 - 1389 760604 AluYb8
chr12 2900803 - 1964 760874 AluY
chr12 3063408 + 1012 761215 AluYk4
chr12 3063411 + 16 761215 AluYk4
chr12 3286622 + 2442 761648 AluY
chr12 4089013 + 13 762822 AluY
chr12 4749301 + 253 763907 AluYk4
chr12 5158145 - 1331 764508 AluYb8
chr12 5362880 + 799 764781 AluYk4
chr12 5406945 - 23 764834 AluSz6
chr12 5485088 - 38 764940 AluSx1
chr12 5692518 - 28 765224 AluYk11
chr12 6944445 - 22 767367 AluSq2
chr12 7110926 - 1661 767629 AluYb9
chr12 7714364 - 713 768350 AluYb8
chr12 7969019 + 85 768920 AluYb8
chr12 7969152 + 29 768919 AluSx
chr12 8248163 + 2718 769579 AluYb8
chr12 9248674 + 1489 771200 AluYb8
chr12 9871167 + 799 0 Novel
chr12 10200530 - 2769 772399 AluYb8
chr12 10211463 + 207 772411 AluSz
chr12 10276059 - 1619 772499 AluYb8
chr12 10703482 - 1792 773129 AluYb8
chr12 11075746 + 297 773620 AluYb8
chr12 11387843 + 26 774010 AluSz
chr12 12263691 + 232 775269 AluYb9
chr12 12473766 - 50 775653 AluJr
chr12 12684791 - 2982 776002 AluYb8
chr12 13032452 + 12 776670 AluSg
chr12 14258602 - 777 778366 AluYb8
chr12 15365312 + 1170 780043 AluYb8
chr12 17392833 + 1306 782755 AluYb8
chr12 19153784 + 805 784919 AluYb8
chr12 19326276 + 1022 785200 AluYb8
chr12 19450255 - 1385 785405 AluYb9
chr12 20862514 - 211 787500 AluYb8
chr12 20908690 + 1632 0 Novel
chr12 21764192 - 573 788524 AluYb8
chr12 22253175 - 1260 789154 AluYb8
chr12 22412719 + 21 789377 AluY
chr12 22662131 + 715 789715 AluYb8
chr12 24700444 + 824 792473 AluYb8
chr12 25110360 + 41 793086 AluSp
chr12 25819339 - 867 794172 AluYb8
chr12 26104866 + 91 794645 AluYb8
chr12 26404074 - 39 795079 AluSc
chr12 26428471 - 12 0 Novel
chr12 26650988 + 20 795409 AluSx
chr12 27144404 + 1117 796147 AluYb9
chr12 27465880 - 436 796684 AluYk4
chr12 27872298 - 1007 797322 AluYb8
chr12 28438616 + 273 0 Novel
chr12 29449020 + 1080 799472 AluYb8
chr12 29573768 + 368 799622 AluYb8
chr12 30454125 + 37 800813 AluSc8
chr12 31411797 - 48 802132 AluSz6
chr12 31493558 - 60 802276 AluSx1
chr12 31913359 - 12 803206 AluSc8
chr12 38179083 + 1328 807544 AluYb8
chr12 38591841 + 32 807805 AluY
chr12 39558503 - 1897 809039 AluYb8
chr12 41638811 + 2388 811781 AluYb8
chr12 42138421 + 27 812428 AluYc3
chr12 43047434 + 3293 813977 AluYb8
chr12 43242817 + 1150 814230 AluYk4
chr12 43414615 - 23 814453 AluSc
chr12 43654410 - 837 814764 AluYb8
chr12 43717948 + 1456 0 Novel
chr12 43957424 + 104 815162 AluYb9
chr12 44580539 + 24 0 Novel
chr12 45212844 + 844 816864 AluYb8
chr12 46311839 - 345 818503 AluYk4
chr12 47809841 + 2092 820569 AluYk4
chr12 47989080 - 26 820802 AluSp
chr12 48649647 + 656 821738 AluYb8
chr12 49030620 - 28 822212 AluY
chr12 49184890 - 1540 822550 AluYb8
chr12 49820645 + 15 823854 AluYf4
chr12 49925117 + 160 824056 AluJr
chr12 50733940 + 22 825562 AluSx1
chr12 50822130 + 48 825793 AluSz
chr12 51265995 - 2027 826717 AluYb8
chr12 51376425 - 37 826892 AluSx
chr12 51498814 + 34 827154 AluY
chr12 51711471 - 233 827632 AluYk4
chr12 51841822 + 58 827881 AluY
chr12 51934362 + 49 828028 AluSx1
chr12 52676339 + 23 829169 AluY
chr12 53383622 - 22 830182 AluSx
chr12 53766987 - 41 830907 AluYk4
chr12 53971197 - 198 831301 AluYk4
chr12 54076524 + 117 831517 AluYb8
chr12 54161735 - 2655 831669 AluYb8
chr12 54569709 - 35 832160 AluSp
chr12 54644288 - 97 832283 AluYb8
chr12 55315986 + 1876 833230 AluYb9
chr12 55389352 + 68 833329 AluSx1
chr12 55793904 + 17 833850 AluSg
chr12 57069306 - 10 0 Novel
chr12 58612346 - 2714 838423 AluYb8
chr12 59219043 - 541 0 Novel
chr12 60677851 + 603 0 Novel
chr12 61736362 - 11 842392 AluJr
chr12 62687456 + 16 843724 AluSx1
chr12 63630464 - 270 0 Novel
chr12 64394087 - 88 846297 AluJr
chr12 64715944 + 51 846848 FLAM_C
chr12 65336069 - 693 847956 AluYb8
chr12 66208313 - 54 849282 AluY
chr12 66242335 - 1719 849334 AluYb8
chr12 66390178 - 35 0 Novel
chr12 66574517 - 15 849834 AluY
chr12 66772226 - 15 850196 AluSg
chr12 66837965 - 1601 850294 AluYb8
chr12 68784159 - 19 853109 AluY
chr12 68832106 + 33 853204 AluSx
chr12 69863287 + 1346 855124 AluYb8
chr12 70001208 - 19 855363 AluY
chr12 71525460 - 1204 0 Novel
chr12 71643173 - 1944 857731 AluYb8
chr12 75320695 + 575 0 Novel
chr12 75585648 + 899 862950 AluYb8
chr12 76254515 - 21 863941 AluSx4
chr12 76823039 - 35 0 Novel
chr12 77145305 - 12 0 Novel
chr12 77348686 - 1351 865856 AluYb8
chr12 77412130 - 3851 865954 AluSx
chr12 78396954 + 502 0 Novel
chr12 79643203 + 2323 868998 AluYb8
chr12 79651586 + 2272 869009 AluYb8
chr12 80337497 + 84 870042 AluY
chr12 81444483 + 2238 871635 AluYb9
chr12 83364431 + 1329 874287 AluYb8
chr12 84484820 + 269 875672 AluYb8
chr12 84554462 + 1541 875761 AluYb8
chr12 84949853 + 1822 876279 AluYb8
chr12 85772884 - 1252 877450 AluYk4
chr12 86282666 - 1163 878186 AluYb8
chr12 86359075 - 896 878299 AluYk4
chr12 86855341 + 588 878956 AluYb8
chr12 87310510 - 157 879564 AluYb8
chr12 88773986 + 1514 881480 AluYk4
chr12 89705120 + 72 882826 AluYk4
chr12 90047393 + 993 883397 AluYb8
chr12 90780372 - 1124 884473 AluYb8
chr12 91034709 + 1138 884833 AluYb8
chr12 91130621 - 2499 884958 AluYb8
chr12 91235595 - 12 885110 AluYk11
chr12 92371557 - 2359 886693 AluYb8
chr12 93225560 - 88 888112 AluYb8
chr12 93282055 - 18 888217 AluY
chr12 93478594 - 15 888618 AluY
chr12 93869459 - 23 889433 AluY
chr12 94737588 + 1146 890923 AluYb8
chr12 94933344 - 16 891238 AluY
chr12 95136241 + 18 891603 AluYk11
chr12 95338175 + 132 892001 AluYb8
chr12 95555997 - 34 892484 AluSz6
chr12 95804310 - 2079 892983 AluYb8
chr12 95909852 - 94 0 Novel
chr12 96449472 - 665 894113 AluYk4
chr12 96677947 - 351 894538 AluYk4
chr12 97165129 - 36 895393 AluYk4
chr12 97495338 - 1140 0 Novel
chr12 97526406 + 221 0 Novel
chr12 98644098 + 1569 897569 AluYb8
chr12 98886339 - 926 0 Novel
chr12 99248636 - 1795 898659 AluYb8
chr12 99278276 - 1407 898697 AluYb8
chr12 99343049 + 12 898784 AluSc8
chr12 99446204 - 1438 898954 AluYb8
chr12 99975367 - 680 899693 AluYb8
chr12 100322375 + 1192 900191 AluYb8
chr12 100832501 - 2707 901153 AluYb8
chr12 100910463 + 13 901326 AluY
chr12 100927990 + 716 901354 AluYb8
chr12 102954878 + 1814 904752 AluYb8
chr12 104015103 + 85 0 Novel
chr12 104050783 + 827 906464 AluYb8
chr12 104096396 + 2290 906553 AluYb8
chr12 104622816 + 45 907540 AluY
chr12 105319035 - 372 908838 AluYk4
chr12 105377598 + 42 908950 AluY
chr12 105525183 + 1844 909217 AluYb8
chr12 106654546 - 1506 911171 AluYb8
chr12 106713008 + 2072 911278 AluYb8
chr12 106750165 - 615 911352 AluYb8
chr12 107085635 - 80 911898 AluSc
chr12 107826761 - 1859 913316 AluYb8
chr12 108118854 + 50 0 Novel
chr12 108222541 - 1445 914086 AluYb8
chr12 109953037 + 27 917721 AluY
chr12 110081071 - 43 917997 FLAM_C
chr12 111117357 - 2330 920310 AluYb8
chr12 111730625 - 150 921745 AluSx1
chr12 112177259 - 297 922787 AluSx1
chr12 112675877 + 11 923727 AluSp
chr12 112925608 + 13 0 Novel
chr12 113643393 - 1775 925976 AluYb8
chr12 113763687 + 432 926200 AluYk4
chr12 114215319 + 2674 927363 AluYb8
chr12 114402775 - 230 927714 AluSx
chr12 117173543 - 34 933484 AluSp
chr12 118033487 + 2226 935308 AluYb8
chr12 119052633 - 1208 937565 AluYk4
chr12 119262338 - 1500 937998 AluYb8
chr12 120093170 + 15 939753 AluYb8
chr12 120383789 - 31 940345 AluSz
chr12 120792907 - 12 941244 AluYk4
chr12 121501472 - 1794 942881 AluYb8
chr12 122224281 + 51 944653 AluSx
chr12 122722326 + 909 0 Novel
chr12 123137006 + 1507 946619 AluYk4
chr12 123244977 - 867 946897 AluYk4
chr12 123317957 + 15 947069 AluJb
chr12 123392987 + 2459 947176 AluYb9
chr12 123457810 - 3989 947350 AluYb8
chr12 123533278 + 1583 947464 AluYb8
chr12 123612475 + 23 947598 AluY
chr12 123919292 + 53 948317 AluSx3
chr12 124438024 - 57 949425 AluSc8
chr12 125458819 + 246 951425 AluYk4
chr12 126045067 - 2215 952547 AluYb8
chr12 126073727 - 18 952591 AluY
chr12 126905096 - 1064 953894 AluYb9
chr12 127200307 + 1525 954344 AluYb8
chr12 127356250 - 1246 954617 AluYb9
chr12 127907093 - 19 0 Novel
chr12 128708108 - 38 0 Novel
chr12 128708118 - 2315 956877 AluYb8
chr12 129350933 + 14 958056 AluY
chr12 131299499 + 24 961196 AluSg
chr12 131740786 + 2094 961869 AluYb8
chr12 132376579 - 20 962726 AluY
chr12 133392483 - 2983 963955 AluYk4
chr13 19423373 - 54 0 Novel
chr13 19606179 + 23 0 Novel
chr13 20387380 + 1079 966731 AluYk4
chr13 21393499 - 72 968497 AluSg
chr13 21564499 + 347 0 Novel
chr13 22176360 - 2251 969967 AluYk4
chr13 22523868 + 2826 970446 AluYb8
chr13 23275942 + 1296 971388 AluYb8
chr13 23558004 + 1182 971763 AluYb8
chr13 24057993 + 100 972495 AluYb8
chr13 24656658 - 2190 973315 AluYb8
chr13 24866213 + 3088 973618 AluYb8
chr13 25057323 - 1351 973876 AluYb8
chr13 25270543 - 2089 974172 AluYb8
chr13 26078577 - 254 975431 AluYb8
chr13 26652990 - 77 976120 AluSz
chr13 27406732 + 2543 977267 AluYb8
chr13 27555909 - 31 977488 AluSx
chr13 29379957 - 2892 980607 AluYb8
chr13 29954752 - 1097 981314 AluYb8
chr13 30237851 - 1171 981680 AluYb8
chr13 30961216 - 1377 982788 AluYb8
chr13 32720000 + 4556 985462 AluYb8
chr13 34039658 + 21 987426 AluY
chr13 36806627 - 17 991304 AluYb8
chr13 36866450 + 26 991392 AluSq2
chr13 38570614 + 1090 993704 AluYb8
chr13 38710624 - 24 993852 AluYk4
chr13 39357932 - 23 994755 AluSg
chr13 39712455 - 1292 995189 AluYb8
chr13 40008892 - 3358 995602 AluYb8
chr13 40589043 + 25 996387 AluY
chr13 40998822 - 1628 997012 AluYk4
chr13 41603837 + 63 997995 AluJb
chr13 42231944 + 2181 999032 AluYb8
chr13 42571541 - 204 0 Novel
chr13 42940070 - 584 0 Novel
chr13 43250228 + 2166 1000553 AluYb8
chr13 43505660 + 946 1000944 AluYb8
chr13 43517143 + 1543 1000954 AluYb8
chr13 44368466 + 1601 1002083 AluYb8
chr13 44410685 - 684 1002147 AluYb8
chr13 46038556 + 86 1005032 AluSx
chr13 46268060 - 22 0 Novel
chr13 46629002 + 145 0 Novel
chr13 46767399 - 2020 1006129 AluYk4
chr13 46767728 - 85 0 Novel
chr13 48477988 + 12 1008471 AluY
chr13 48721842 - 33 1008886 AluSg
chr13 48849318 - 44 1009107 AluSq
chr13 49533194 - 1168 1010135 AluSz
chr13 50042769 + 400 0 Novel
chr13 51552283 + 347 1013349 AluYb8
chr13 52063034 - 2392 1014068 AluYb8
chr13 52756867 - 18 1015116 AluSz
chr13 53331608 - 24 1015959 AluSg
chr13 53848954 - 1541 1016692 AluYb8
chr13 54133945 - 1349 1017096 AluYb8
chr13 54851067 - 583 1017962 AluYb8
chr13 54863706 + 462 1017969 AluYb8
chr13 54919945 + 951 1018039 AluYb8
chr13 55724003 - 525 1019107 AluYb8
chr13 57903022 + 951 1021925 AluYb8
chr13 58226111 - 916 1022366 AluYb8
chr13 58559893 + 11 1022795 AluY
chr13 59044757 - 1229 1023401 AluYb9
chr13 59389874 + 15 1023849 AluY
chr13 59391554 - 707 1023853 AluYk4
chr13 59857359 - 19 1024465 AluYk4
chr13 60172480 - 480 1024908 AluYb8
chr13 60377137 + 1656 1025193 AluYb8
chr13 60764750 + 2073 1025725 AluYb8
chr13 61139508 + 17 1026274 AluYk4
chr13 61561382 + 1292 1026827 AluYb8
chr13 62335367 - 1263 1027802 AluYb8
chr13 63643506 + 741 1029582 AluYb8
chr13 64903633 + 626 1031295 AluYb8
chr13 65268927 - 30 1031791 AluY
chr13 68373188 - 1677 1035801 AluYb8
chr13 69277831 + 613 1037031 AluYb8
chr13 70272187 - 1177 1038354 AluYb8
chr13 70459391 + 1201 1038627 AluYb8
chr13 70607757 + 27 1038849 AluY
chr13 70631607 - 693 1038886 AluYb8
chr13 70861663 - 1490 1039225 AluYb8
chr13 71461202 - 1323 1040060 AluYb8
chr13 72506709 - 1746 1041423 AluYb8
chr13 73561148 + 1025 1042961 AluYb8
chr13 73798699 + 12 1043467 AluSx1
chr13 75081451 - 38 1045258 AluSq2
chr13 75967766 - 58 1046479 AluSp
chr13 77019922 - 34 1047939 AluSx
chr13 77940145 + 67 1049281 AluYb8
chr13 78207270 - 2964 1049681 AluYb8
chr13 78594145 - 54 1050169 AluYb8
chr13 78969303 - 1047 1050661 AluYb9
chr13 80199073 - 217 0 Novel
chr13 80781449 - 12 1053090 AluSx1
chr13 81810173 - 255 0 Novel
chr13 82025491 - 857 1054743 AluYb8
chr13 82713489 + 17 1055647 AluY
chr13 83112300 + 1101 1056192 AluYb8
chr13 83333773 - 1392 1056512 AluYb8
chr13 83747464 - 23 0 Novel
chr13 85380382 + 31 1059260 AluSz
chr13 86257231 - 54 1060496 AluYk4
chr13 86729356 + 1473 1061108 AluYk4
chr13 86940460 - 31 1061189 AluSz
chr13 87515549 + 2082 1061971 AluYb8
chr13 87675866 - 1104 1062223 AluYb8
chr13 89090337 + 1126 1064192 AluYb8
chr13 90161616 - 3088 1065692 AluYb8
chr13 90947662 + 254 0 Novel
chr13 91657831 - 1201 1067721 AluYb8
chr13 92161678 + 190 0 Novel
chr13 92830928 - 86 1069350 AluSc8
chr13 93005212 - 1918 1069547 AluYb9
chr13 93239774 - 158 0 Novel
chr13 93273772 - 16 1069915 AluSx1
chr13 95251461 + 589 1072616 AluYb9
chr13 96345393 + 1664 1074492 AluYk4
chr13 96679244 + 425 1074940 AluYb8
chr13 96771283 + 1014 1075079 AluYb8
chr13 97389578 - 617 1075934 AluYb8
chr13 97417645 + 3866 1075972 AluYb8
chr13 97904423 + 1285 1076632 AluYb8
chr13 97942629 - 1492 1076688 AluYb8
chr13 98716257 + 2947 1077912 AluYb8
chr13 98721578 + 1874 1077926 AluYb8
chr13 98964712 + 38 1078377 AluY
chr13 99293082 + 77 1078851 AluSz
chr13 99760577 - 582 1079563 AluY
chr13 99829841 + 693 1079688 AluYk4
chr13 100664284 - 97 1081002 AluYb8
chr13 100727154 + 14 1081160 AluY
chr13 102039271 - 1580 1083103 AluYb8
chr13 102361414 - 1739 1083527 AluYb8
chr13 102389385 + 412 0 Novel
chr13 102659413 + 999 1083915 AluYb8
chr13 104558101 + 110 0 Novel
chr13 104559972 + 3009 1086426 AluY
chr13 104603371 + 498 1086497 AluYb8
chr13 107924881 + 150 1090889 AluYb8
chr13 108831577 - 16 1092082 AluSc8
chr13 109451372 + 885 1092889 AluYb8
chr13 110425361 + 530 1094113 AluYb8
chr13 110812488 - 618 1094568 AluYb8
chr13 111239719 - 1950 1095033 AluYb8
chr13 111308351 - 28 1095123 AluSx
chr13 111528674 + 20 1095463 AluSc8
chr13 113703075 + 3585 1097605 AluYk4
chr13 114037507 + 16 1098063 AluSp
chr13 114227717 - 22 1098295 AluSp
chr13 114242484 + 28 1098326 AluSq2
chr13 114272535 - 29 1098346 AluJb
chr13 115042483 - 14 1098881 AluY
chr13 115101355 - 34 1098982 AluY
chr14 19089232 + 3102 1099041 AluYb8
chr14 20182089 - 767 1100229 AluYb8
chr14 20428012 - 1480 1100531 AluYb8
chr14 20484316 + 1746 0 Novel
chr14 21016876 - 46 1101400 AluSq2
chr14 21158073 - 547 1101600 AluYb8
chr14 21908685 + 37 1102845 AluSx1
chr14 23121276 - 57 1104477 AluSq2
chr14 23440025 - 15 1105057 AluY
chr14 23798539 + 2267 1105677 AluYb8
chr14 23926835 + 19 1105829 AluSp
chr14 24175365 + 50 1106185 AluYb8
chr14 24436063 - 215 1106537 AluYk4
chr14 24473178 - 54 1106576 AluYk4
chr14 25400016 - 1753 1107699 AluYb9
chr14 26853344 + 1328 1109575 AluYb9
chr14 27319561 - 1335 1110199 AluYb8
chr14 27526137 - 38 0 Novel
chr14 28453852 - 1236 1111617 AluYb8
chr14 29261477 - 1236 1112644 AluYb8
chr14 30206227 - 1720 1113866 AluYb9
chr14 30477151 - 591 1114218 AluYb8
chr14 31007795 - 1775 1114884 AluYb8
chr14 31183252 - 643 1115134 AluYb8
chr14 31418517 - 49 1115513 AluSc
chr14 32633705 + 25 1117660 AluSx3
chr14 32684394 + 14 1117739 AluY
chr14 32761712 - 596 1117815 AluYb8
chr14 32816033 + 1368 1117914 AluYk4
chr14 33254182 - 440 0 Novel
chr14 33520179 - 1716 1118810 AluYb8
chr14 33915700 + 1316 1119231 AluYb8
chr14 34290029 - 34 1119619 AluYb9
chr14 34365606 + 2484 1119706 AluYb8
chr14 34809075 + 2375 1120417 AluYb8
chr14 34977437 - 2405 1120756 AluYb9
chr14 35547007 + 917 1122068 AluYb8
chr14 36321836 - 478 1123476 AluYk4
chr14 37174569 + 18 1124591 AluY
chr14 38832941 - 1465 1126803 AluYb8
chr14 38842456 - 701 1126815 AluYb8
chr14 39012695 + 133 1127008 AluYk4
chr14 39527830 + 752 1127654 AluYb9
chr14 40924609 - 1602 1129524 AluYb8
chr14 42566121 - 2460 1131659 AluYb8
chr14 42761072 - 11 1131883 AluYk11
chr14 43077680 - 1191 1132280 AluYk4
chr14 44028635 - 676 1133505 AluYb8
chr14 44191562 + 2004 1133692 AluYb8
chr14 45363343 - 674 1135193 AluYk4
chr14 45545181 + 34 1135522 AluSq2
chr14 48826803 - 1354 1139707 AluYb8
chr14 51432100 + 2910 0 Novel
chr14 51829087 - 49 1144333 AluY
chr14 52973593 + 2353 1145945 AluYb8
chr14 53313141 + 12 1146540 AluSx4
chr14 53369954 - 62 1146636 AluJr4
chr14 54521863 - 2345 1148242 AluYb8
chr14 54815747 + 871 0 Novel
chr14 57439401 - 15 1152699 AluSx3
chr14 57846822 + 41 1153292 AluSc
chr14 58569228 - 2013 1154226 AluYb8
chr14 58697794 + 11 1154463 AluSg
chr14 58761782 - 21 1154580 AluSg
chr14 59580082 + 2428 1155844 AluYb8
chr14 60139677 + 1275 1156571 AluYb8
chr14 60454176 + 1209 0 Novel
chr14 60859652 - 23 1157529 AluJb
chr14 61313820 - 11 1158197 AluYk4
chr14 61794667 - 1645 1158893 AluYb8
chr14 62861328 + 1253 1160336 AluYb8
chr14 63376082 + 41 1160936 AluYa5
chr14 63869843 - 12 1161612 AluSz
chr14 63913246 - 50 1161688 AluY
chr14 64127952 - 13 1162179 AluSc
chr14 64411556 + 32 1162844 AluSx4
chr14 64520998 + 13 0 Novel
chr14 65015055 + 361 0 Novel
chr14 65042687 + 10 1163935 AluY
chr14 65099950 + 2785 1164038 AluYb8
chr14 65510239 - 2351 1164712 AluYb8
chr14 66263173 + 750 0 Novel
chr14 66315338 - 2332 1166148 AluYb8
chr14 66971020 - 164 1167006 AluYk4
chr14 67396747 + 966 1167516 AluYk4
chr14 67479081 + 273 0 Novel
chr14 69856063 + 13 1171539 AluSq
chr14 69864334 - 35 1171552 AluSx1
chr14 70067855 - 15 1171938 AluSx1
chr14 70350942 + 1897 1172414 AluYb8
chr14 70385264 + 53 1172459 AluJb
chr14 70577716 + 291 1172727 AluYk4
chr14 71230601 - 24 1173712 AluYb8
chr14 71438180 + 597 1174071 AluYb8
chr14 71652019 + 231 1174359 AluSx
chr14 71886533 + 74 1174784 AluYb8
chr14 73404446 + 27 1177023 AluSg
chr14 73554422 + 908 1177378 AluYk4
chr14 73893254 - 20 1178111 AluSx1
chr14 74050402 - 39 1178478 AluSq2
chr14 74246599 + 1113 1178886 AluY
chr14 74509952 - 700 1179491 AluYb8
chr14 74578902 + 42 1179644 AluSp
chr14 74644020 + 51 1179781 AluSp
chr14 75074942 + 638 1180607 AluYb8
chr14 75218149 - 14 1180859 AluSx1
chr14 75678097 - 2672 1181677 AluYb8
chr14 75941880 + 149 1182202 AluSq2
chr14 76247996 - 14 1182703 AluSq2
chr14 76761268 + 20 1183520 AluSq2
chr14 77039623 + 26 1184066 AluSx3
chr14 77116250 + 832 0 Novel
chr14 77886110 + 14 1185625 AluYk4
chr14 78077867 - 12 1186010 AluSx
chr14 78273730 + 16 1186440 AluYa5
chr14 78466559 + 29 1186835 AluSx4
chr14 78691428 + 2579 1187236 AluYb8
chr14 78982690 - 429 0 Novel
chr14 79831761 - 1157 1188928 AluYb8
chr14 81092507 - 1319 1190630 AluYb8
chr14 81230541 - 1185 1190822 AluYb8
chr14 81597034 - 1529 1191319 AluYb8
chr14 81946560 + 24 0 Novel
chr14 83456479 + 1001 1193987 AluYb8
chr14 83730750 + 796 1194345 AluYb8
chr14 84348094 + 1946 1195219 AluYb8
chr14 85765066 + 4067 1197230 AluYb8
chr14 86559986 - 1257 1198304 AluYb8
chr14 86647156 - 36 1198429 AluSq2
chr14 87341569 + 481 1199349 AluYb8
chr14 87914477 + 28 0 Novel
chr14 87914799 + 506 1200153 AluYb8
chr14 88665583 + 13 1201219 AluSz
chr14 89597273 + 710 1202759 AluYb9
chr14 90073185 - 11 0 Novel
chr14 90792537 - 1672 1204791 AluYb8
chr14 91449156 - 27 1205868 AluY
chr14 92365465 + 14 1207554 AluY
chr14 92946956 + 1293 1208663 AluYb8
chr14 93049117 + 64 1208847 AluSx
chr14 93263014 - 2156 1209280 AluYb8
chr14 97669256 + 12 1217095 AluY
chr14 98494398 + 1056 0 Novel
chr14 101165894 - 4318 1222879 AluYb8
chr14 101214258 + 36 1222941 AluSx1
chr14 101740587 + 371 1223531 AluSx
chr14 101898939 + 13 1223724 AluJo
chr14 101991222 + 1158 1223849 AluYb8
chr14 102517584 - 12 1224681 AluSx
chr14 102754490 + 2113 1225129 AluYb8
chr14 102854729 - 13 1225378 AluSz
chr14 102969938 + 34 1225591 AluSx1
chr14 103278955 - 815 1226276 AluYk4
chr14 103813033 - 149 1227093 AluJo
chr14 103856284 - 11 1227204 AluY
chr14 105005843 + 48 1228954 AluYk11
chr15 22507585 - 157 1234201 AluSp
chr15 22769055 - 10 0 Novel
chr15 22793896 - 372 1234620 AluYk4
chr15 24768621 - 2180 1237506 AluYb8
chr15 24839660 + 933 1237599 AluYb8
chr15 26504377 + 14 1239777 AluSc5
chr15 27213776 + 1060 1240604 AluYb8
chr15 27765801 + 310 0 Novel
chr15 27852462 + 1467 1241324 AluYb8
chr15 28321692 - 609 1241843 AluYb8
chr15 28503314 - 17 1242047 AluSp
chr15 28991669 + 63 1242875 AluYk4
chr15 29305803 + 2273 1243286 AluYk4
chr15 30269306 + 3042 1244695 AluY
chr15 30785428 + 10 1245464 AluY
chr15 31461425 - 2360 1246488 AluYb8
chr15 32980858 - 1708 1248486 AluYk4
chr15 32987535 + 39 1248490 AluY
chr15 33029826 - 15 1248549 AluSp
chr15 34365575 + 10 1250329 AluY
chr15 34746969 - 2081 1250974 AluYb8
chr15 35059912 + 775 1251422 AluYb9
chr15 35218068 - 85 1251653 AluYk4
chr15 35343436 + 10 1251913 AluY
chr15 36702542 - 463 1253644 AluYk11
chr15 37952157 - 716 1255154 AluYb8
chr15 38514117 + 1025 1255896 AluYk4
chr15 38717985 - 43 0 Novel
chr15 38769448 + 489 0 Novel
chr15 38934953 + 14 1256540 AluY
chr15 39041972 - 1690 1256692 AluYb8
chr15 39672519 - 31 1257470 AluY
chr15 40666753 - 38 0 Novel
chr15 40894653 + 88 1259302 AluY
chr15 41017416 + 1585 1259585 AluYb9
chr15 41158994 + 31 1259860 AluSx
chr15 41170622 + 2003 1259883 AluYb8
chr15 41717623 + 698 1261057 AluYk4
chr15 42176503 + 170 1261882 AluYk4
chr15 42176637 + 170 1261881 AluSx
chr15 42561833 - 1390 1262486 AluYb8
chr15 43205022 - 1025 1263608 AluYb8
chr15 43916944 + 19 1264872 AluSp
chr15 44051187 - 319 1265095 AluYk4
chr15 44390423 - 75 1265693 AluSc
chr15 44560854 - 2069 1266027 AluYb8
chr15 46068335 + 226 1268793 AluYb8
chr15 47467304 + 17 1270450 AluYa5
chr15 48594516 - 1092 1271995 AluYb8
chr15 48614209 + 2686 1272030 AluYb8
chr15 50335849 - 1595 1274275 AluYb8
chr15 50494071 + 45 1274531 AluY
chr15 50714718 + 22 1274993 AluY
chr15 50811610 - 16 1275192 AluYk4
chr15 50877579 + 1575 1275332 AluYb8
chr15 51868702 - 23 0 Novel
chr15 51898059 + 355 1276955 AluYb9
chr15 52225598 - 31 1277543 AluY
chr15 54194264 + 38 0 Novel
chr15 54248765 - 1162 0 Novel
chr15 55383752 + 2434 1282048 AluYb8
chr15 55934071 - 1053 1283002 AluYb8
chr15 56271870 + 1006 1283581 AluYb8
chr15 56349824 - 956 1283715 AluYk4
chr15 60686596 - 115 1290552 AluSx1
chr15 61353251 - 19 1291535 AluY
chr15 61776496 + 861 1292169 AluYb8
chr15 61809229 + 51 1292223 AluY
chr15 63542034 - 1307 1294925 AluYb8
chr15 64657520 + 231 1296865 AluYb8
chr15 64886924 - 133 1297385 AluYb8
chr15 65419494 - 2196 1298519 AluYb8
chr15 65639967 - 52 1299024 AluSx
chr15 65721895 + 2080 1299182 AluYb8
chr15 65754256 + 21 1299258 AluSg
chr15 65771881 - 170 1299293 AluYb8
chr15 65813434 - 140 1299394 AluYk4
chr15 65889221 + 14 1299536 AluSp
chr15 66135892 - 1490 1300028 AluYb8
chr15 66170720 - 3477 1300115 AluYk4
chr15 66212266 + 19 1300168 AluSz
chr15 66513963 + 645 0 Novel
chr15 66552193 + 50 1300809 AluSp
chr15 66668132 - 499 0 Novel
chr15 67534460 - 1235 1302717 AluYb8
chr15 67789055 - 2142 1303120 AluYb8
chr15 67845950 - 999 1303223 AluYb8
chr15 67860021 + 715 1303239 AluYb8
chr15 67869592 + 1227 1303258 AluYb8
chr15 68529194 - 774 1304360 AluYb8
chr15 69049917 + 570 1305314 AluYb8
chr15 69275357 + 2161 1305687 AluYb8
chr15 69566133 + 1848 1306184 AluYb8
chr15 69765765 + 2222 1306557 AluYb8
chr15 70747295 - 54 0 Novel
chr15 71763293 + 2014 1309910 AluYb8
chr15 73831115 + 224 1313308 AluYk4
chr15 74230326 - 19 1313948 AluSz
chr15 74419008 + 17 1314262 AluSg
chr15 74982184 + 1425 1315179 AluYk4
chr15 75238791 + 11 1315695 AluY
chr15 75349086 - 37 1315933 AluSz
chr15 75434158 - 2337 1316112 AluYb9
chr15 75532787 + 54 1316259 AluSq2
chr15 75742440 + 13 1316633 AluSq2
chr15 75778030 + 233 1316693 AluYb8
chr15 75854871 - 12 1316890 AluY
chr15 75901849 + 3360 1317008 AluYb8
chr15 76228447 + 40 1317540 AluYk11
chr15 76336662 + 1062 1317680 AluYb8
chr15 77590099 - 91 1319545 AluYb8
chr15 78767096 - 615 1321587 AluYb8
chr15 79670307 + 60 1323283 AluYk4
chr15 80798596 + 2485 1325058 AluYb8
chr15 81984013 - 1595 1327022 AluYb9
chr15 83248361 - 1243 1328847 AluYb8
chr15 84338539 + 26 1330673 AluY
chr15 85536373 - 18 1332522 AluY
chr15 85560191 - 576 1332569 AluYb8
chr15 85931595 + 101 1333170 AluSz
chr15 85942426 - 1696 1333190 AluYb8
chr15 86026556 - 3578 1333303 AluYb9
chr15 86074410 + 14 1333365 AluSz6
chr15 86386180 + 3024 1333880 AluYb8
chr15 86445090 - 1468 1333989 AluYb9
chr15 88637396 - 784 1337048 AluYb8
chr15 89804195 - 54 1339084 AluJb
chr15 90302845 - 10 1339952 AluSq
chr15 90902623 + 2394 1341256 AluYb8
chr15 91174328 + 1688 1341789 AluYb8
chr15 91236306 + 15 1341909 AluSq10
chr15 92793513 + 1315 1344478 AluYb8
chr15 93287741 + 161 1345234 AluYk4
chr15 93372742 - 900 0 Novel
chr15 93433755 + 1623 1345580 AluYb8
chr15 94644821 - 2414 1347462 AluYb8
chr15 94745046 + 886 1347602 AluYb8
chr15 96565427 + 35 1350020 AluSp
chr15 97321224 - 593 0 Novel
chr15 97369955 + 44 1351106 AluSx1
chr15 97430406 - 427 1351179 AluYk4
chr15 98415225 + 1960 1352448 AluYb8
chr15 98474544 + 23 1352536 AluYk4
chr15 98706437 + 2119 1352852 AluYb8
chr15 98733586 - 2356 1352896 AluYb8
chr15 99174759 + 42 1353585 AluSc
chr15 99829837 - 789 1354502 AluYb8
chr15 99832888 + 2025 1354508 AluYb8
chr15 99890040 - 1466 1354593 AluYb8
chr15 99927584 + 473 1354634 AluYa5
chr15 100181627 - 26 1354989 AluY
chr15 101745855 - 26 1356963 AluY
chr15 102114943 + 169 0 Novel
chr16 172093 + 40 1358123 AluSq2
chr16 1345271 + 11 0 Novel
chr16 1418302 - 2793 1359694 AluYb8
chr16 2021556 + 31 1360601 AluSx
chr16 3901554 - 701 1363658 AluYb8
chr16 4724960 + 1893 1365369 AluYb8
chr16 5550542 + 11 1367046 AluJr
chr16 5578970 + 47 1367111 AluSz
chr16 5864628 - 1557 1367660 AluYb8
chr16 5947355 + 1172 1367823 AluYb9
chr16 7598477 + 14 1370858 AluSx1
chr16 8066603 - 614 1371633 AluYb8
chr16 8393716 + 33 1372284 AluY
chr16 8953533 - 23 1373404 AluSx1
chr16 9573813 + 58 1374845 AluY
chr16 11477243 + 57 1378847 AluY
chr16 11494616 + 18 1378879 AluSz
chr16 11553371 + 100 1379010 AluYk4
chr16 11901937 - 50 1379799 AluY
chr16 11916240 + 20 1379842 AluSc8
chr16 12028109 - 31 1380090 AluSp
chr16 12049717 + 1224 0 Novel
chr16 12345258 - 24 1380794 AluSx
chr16 13691443 + 55 1383625 AluSx1
chr16 13881179 + 10 1384020 AluY
chr16 14065604 - 956 1384382 AluYk4
chr16 14422606 - 19 1385001 AluY
chr16 14930881 + 2219 1386166 AluYb8
chr16 15079461 + 19 1386452 AluY
chr16 15513744 + 2076 1387388 AluYb8
chr16 15915474 - 453 1388325 AluYb8
chr16 16068965 + 13 1388750 AluSz
chr16 16642722 + 1903 1390072 AluYb8
chr16 16930689 + 2137 1390745 AluYb8
chr16 17741494 - 17 1392456 AluSx
chr16 17861422 + 16 1392664 AluSz
chr16 18146009 - 1696 1393239 AluYb8
chr16 18960084 - 845 0 Novel
chr16 19839553 + 27 1397147 AluSz
chr16 21943890 + 2234 1401530 AluYb8
chr16 21999648 + 29 1401630 AluSc5
chr16 22165974 - 753 1401960 AluYb8
chr16 23010486 - 95 1403746 AluJr
chr16 23638507 - 1857 1405198 AluYb8
chr16 24636633 - 1371 1407504 AluSx
chr16 25029908 - 42 1408368 AluSx1
chr16 25128873 - 17 1408585 AluSx
chr16 25273398 - 26 1408930 AluY
chr16 25351565 - 42 1409121 AluSc8
chr16 25694302 + 61 1409794 AluJo
chr16 25726342 - 1985 1409863 AluYb8
chr16 26003041 - 25 1410416 AluY
chr16 26383394 - 16 1411164 AluYa5
chr16 26608385 + 897 1411579 AluYb8
chr16 26907243 + 16 1412171 AluSq
chr16 27174179 - 38 1412776 AluSx1
chr16 27621030 + 39 1413754 AluY
chr16 29034078 - 143 1417091 AluSx1
chr16 29565329 - 1935 1418010 AluYb8
chr16 29921419 - 24 1418849 AluSx
chr16 30025355 + 22 1419066 AluSq2
chr16 30138315 + 19 1419311 AluJb
chr16 30760984 + 250 1420731 AluSg
chr16 30810538 + 46 0 Novel
chr16 30810850 + 1247 1420812 AluYb8
chr16 31106351 - 28 1421487 AluSx
chr16 31327214 - 399 1421970 AluYb8
chr16 31438135 - 2576 1422177 AluYb8
chr16 31985245 - 3289 1422864 AluYb8
chr16 32061148 + 741 1422985 AluYb8
chr16 32174392 - 31 1423125 AluY
chr16 33004374 + 429 1424151 AluYb8
chr16 33925162 - 24 1425525 AluSg7
chr16 34001913 + 944 1425600 AluYb8
chr16 46473797 - 1010 1426689 AluYb8
chr16 46877676 + 25 1427332 AluSx1
chr16 46928896 + 14 1427452 AluY
chr16 47225745 + 92 1428014 AluSx
chr16 47654485 - 11 1428589 AluSg
chr16 48263694 + 4625 1429527 AluYb8
chr16 48339485 + 37 1429653 AluSx
chr16 49495964 - 14 1431643 AluSz6
chr16 50685659 + 2346 1433925 AluYb8
chr16 51255134 - 2255 1434947 AluYb9
chr16 52004758 + 2655 1436171 AluYb8
chr16 53321338 - 254 1438453 AluSq2
chr16 53874961 - 680 0 Novel
chr16 54659694 - 796 1440656 AluSq2
chr16 56428354 - 1780 1443669 AluYb9
chr16 56954940 - 388 1444633 AluSx1
chr16 57457820 - 1683 1445673 AluYb8
chr16 58985311 - 57 1448639 AluJr4
chr16 59516125 + 26 1449454 AluSq2
chr16 59976479 + 168 0 Novel
chr16 60732486 - 926 1451244 AluYb9
chr16 61092212 + 124 0 Novel
chr16 61310916 + 918 1452111 AluYb8
chr16 61385689 - 993 1452230 AluYb8
chr16 61545908 + 1346 1452471 AluYb8
chr16 62046857 - 42 1453247 AluYb9
chr16 62157720 - 281 1453442 AluYb9
chr16 62489570 - 38 1453989 AluSx
chr16 62779012 + 45 1454382 AluYk4
chr16 62992233 + 722 1454678 AluY
chr16 63894952 + 117 1455962 AluYk4
chr16 64660310 + 2388 1457149 AluYb8
chr16 65172635 - 34 1457982 AluY
chr16 65520340 + 2309 1458534 AluYb9
chr16 66299778 - 16 1459848 AluSx1
chr16 66800093 + 1050 1460796 AluYb8
chr16 67195931 - 34 1461576 AluSx1
chr16 67653806 + 10 1462352 AluJr
chr16 67972897 + 2185 1462905 AluYb8
chr16 68232650 - 17 1463417 AluSc
chr16 68754842 + 95 1464422 AluSx1
chr16 68900225 - 755 1464796 AluYb8
chr16 69002892 + 18 1465047 AluY
chr16 69639935 + 871 1466428 AluYb8
chr16 69721796 - 319 1466584 AluYb8
chr16 70120102 + 2033 1467431 AluYb8
chr16 70327833 + 926 1467852 AluYb8
chr16 70392253 + 16 1468015 AluSz6
chr16 70540813 - 40 1468343 AluJb
chr16 70553349 + 558 1468376 AluYb8
chr16 70965956 - 14 1469025 AluSx1
chr16 71164710 + 2828 1469316 AluYb8
chr16 71931547 - 15 1470672 AluSx
chr16 72043101 - 1306 1470887 AluYb8
chr16 72357437 - 1630 1471359 AluYb8
chr16 72553881 - 108 1471603 AluJo
chr16 72627312 - 79 1471733 AluJb
chr16 72635552 + 1173 1471750 AluYb8
chr16 73317916 - 10 1472738 AluSg4
chr16 73657254 + 107 1473232 AluYk4
chr16 74289411 - 1166 1474191 AluYb8
chr16 74601785 + 3209 1474809 AluYb8
chr16 74668877 - 32 1474976 AluYk4
chr16 75738380 + 25 1477153 AluY
chr16 75849169 - 1734 1477327 AluYb8
chr16 75915906 + 1236 1477401 AluYb9
chr16 78154166 - 1899 1480920 AluYb8
chr16 79686182 + 44 1483531 AluSx1
chr16 80017925 - 24 1484104 AluSc8
chr16 80095536 + 2037 1484236 AluYb8
chr16 80960829 + 210 1485672 AluYb8
chr16 81225135 + 1267 1486227 AluYb8
chr16 82012053 - 1927 1487912 AluYb8
chr16 83133250 + 385 1489790 AluSq2
chr16 83666355 - 1398 0 Novel
chr16 84060655 - 20 1491438 AluSg
chr16 84804077 - 953 1492896 AluYk4
chr16 84969783 - 910 1493217 AluYb8
chr16 85289328 + 24 1493825 AluSg
chr16 85681510 + 14 1494470 AluSc
chr16 85739499 - 45 1494555 AluSp
chr16 86876958 - 21 1496588 AluSx
chr16 87646320 - 592 1498005 AluYk4
chr16 87787104 - 21 1498201 AluSq
chr17 213273 - 1139 1502047 AluYb8
chr17 458894 + 39 1502352 AluSx
chr17 689834 + 36 1502772 AluY
chr17 819877 - 22 1503010 AluSx1
chr17 1078404 - 21 1503475 AluSx1
chr17 1115405 - 11 0 Novel
chr17 1200258 + 16 1503763 AluSx
chr17 1327678 + 76 1504054 AluSg4
chr17 1425684 + 2978 1504248 AluYb8
chr17 1682180 - 10 1504731 AluSx1
chr17 2033252 - 1848 1505393 AluYb8
chr17 2676451 + 34 1506752 AluSq
chr17 2741631 + 58 1506909 AluSx3
chr17 3157242 + 542 1507600 AluYb9
chr17 3679671 + 54 1508461 AluSz
chr17 4247534 - 88 1509507 AluSc8
chr17 4289205 + 129 1509624 AluSz
chr17 4697923 - 1641 1510449 AluYb8
chr17 4828873 + 50 1510718 AluYb8
chr17 4867975 + 56 1510774 AluY
chr17 4947484 + 21 1510904 AluSp
chr17 5465082 + 1397 1511965 AluYb8
chr17 6132276 + 10 1513185 AluSp
chr17 6422356 - 2004 1513748 AluYb8
chr17 6727460 + 620 1514241 AluYk4
chr17 6841206 - 27 1514401 AluY
chr17 7054174 + 38 1514787 AluY
chr17 7793447 - 21 1516085 AluSz
chr17 8052205 - 829 1516531 AluSx
chr17 8265343 - 45 1516986 AluY
chr17 8406299 - 43 1517232 AluSp
chr17 9166492 - 17 1518550 AluSp
chr17 9945312 - 18 1520058 AluSx4
chr17 10045244 - 443 1520240 AluYk4
chr17 10203415 - 263 1520613 AluYb8
chr17 10225408 - 39 1520644 AluSc
chr17 10242337 + 20 1520687 AluY
chr17 10455250 + 16 1520953 AluSc8
chr17 11022485 - 242 1521967 AluYk4
chr17 11367958 - 48 1522558 AluSq2
chr17 11806356 - 23 1523253 AluSg7
chr17 11996042 - 27 1523555 AluY
chr17 12456613 - 27 1524274 AluY
chr17 14333868 - 1290 1527327 AluYb8
chr17 14962941 - 731 1528310 AluYb8
chr17 14964223 - 1296 1528312 AluYk4
chr17 15202599 - 1342 1528664 AluYb8
chr17 15381273 - 2751 1528936 AluYb8
chr17 15605135 - 18 1529321 AluSc8
chr17 15792906 - 56 1529617 AluSz6
chr17 16150322 + 1365 1530286 AluYb8
chr17 16560087 - 2719 1531120 AluYb8
chr17 16673146 + 387 0 Novel
chr17 17755879 - 10 1533134 AluSp
chr17 18086205 + 14 1533754 AluJb
chr17 18637466 - 1251 1534636 AluYb8
chr17 18666788 + 43 1534691 AluY
chr17 18764774 - 35 0 Novel
chr17 19554085 + 362 1536553 AluYk4
chr17 19585377 - 59 1536601 AluSz
chr17 19627185 + 1546 1536668 AluYb8
chr17 19885501 + 34 1537196 AluSx
chr17 20190429 - 3267 1537723 AluYb8
chr17 20333575 - 18 1537915 AluSc8
chr17 20505632 - 62 1538182 AluYk4
chr17 20850888 + 83 1538797 AluSp
chr17 21495717 + 1877 1539907 AluYk4
chr17 21806239 - 20 1540202 AluYk4
chr17 21814686 - 1036 1540214 AluYk4
chr17 25268678 - 499 0 Novel
chr17 25278285 + 979 0 Novel
chr17 26426923 + 2137 1542844 AluYb8
chr17 26578252 + 3537 1543104 AluYb8
chr17 26882687 - 11 1543652 AluSg7
chr17 27241389 - 1179 1544304 AluYk4
chr17 27343203 + 275 1544463 AluYk4
chr17 27551384 + 498 1544805 AluYk4
chr17 27690476 - 12 1545138 AluSx1
chr17 28051927 + 38 1545848 AluSx
chr17 28139607 - 18 1546034 AluY
chr17 28474168 + 26 0 Novel
chr17 29099166 - 16 1547819 AluSc
chr17 29843804 + 10 1549313 AluYk4
chr17 30851898 + 64 1551515 AluSg
chr17 31200033 + 1219 1552095 AluYb8
chr17 31454206 + 1039 1552539 AluYb8
chr17 33015517 - 2652 1555283 AluYb8
chr17 33335969 + 1737 1555869 AluY
chr17 34222231 + 4190 1557359 AluYb8
chr17 35366815 - 129 1559298 AluYb9
chr17 36249827 - 1674 1560902 AluYb8
chr17 36386143 - 11 1561165 AluSz
chr17 36870689 - 34 1562143 AluSq2
chr17 37096239 + 1412 1562599 AluYb8
chr17 37132172 + 1606 1562696 AluYk4
chr17 37362116 + 2551 1563200 AluYb8
chr17 37402476 + 2088 1563279 AluYk4
chr17 37452512 - 38 1563389 AluSc8
chr17 38199840 - 1148 1564822 AluYk4
chr17 38342519 - 678 1565083 AluYb8
chr17 38342821 - 56 0 Novel
chr17 38442161 + 39 1565329 AluY
chr17 38577388 - 2282 1565538 AluYb8
chr17 40403716 - 30 1568646 AluSx3
chr17 41653976 + 12 1571248 AluSx
chr17 41680614 + 66 1571312 AluSz
chr17 42117068 + 1212 1572201 AluYb8
chr17 42406922 + 400 1572776 AluYb8
chr17 42506208 - 36 1572961 AluY
chr17 42590505 - 359 1573173 AluYb9
chr17 42924500 - 2042 1573890 AluYb8
chr17 43038953 - 167 1574090 AluYb9
chr17 43685829 + 1460 1575392 AluYk4
chr17 44314149 - 1060 1576592 AluYk4
chr17 45427459 + 705 1578733 AluYb8
chr17 46900097 + 12 1581291 AluSx
chr17 47046578 - 19 1581651 AluY
chr17 47735382 + 44 1582984 AluSc8
chr17 47811653 - 44 1583118 AluYk4
chr17 48387811 + 150 1584093 AluSx
chr17 48744279 - 24 1584736 AluJr
chr17 48928589 - 17 1585103 AluSx1
chr17 48998411 - 41 0 Novel
chr17 49416510 + 18 1586071 AluJb
chr17 49422213 - 26 1586085 AluSz
chr17 50421728 + 19 1587699 AluY
chr17 50803830 + 55 1588199 AluY
chr17 51779696 + 540 1589529 AluYb8
chr17 53242132 + 2597 1591546 AluYb8
chr17 54699218 - 316 0 Novel
chr17 54977273 - 10 1594452 AluSz
chr17 55176445 + 19 1594870 AluY
chr17 55300342 - 1903 1595115 AluYb9
chr17 55455135 - 12 1595364 AluY
chr17 56630683 - 200 1597266 AluYk4
chr17 56852974 - 790 1597814 AluYb8
chr17 57109585 - 1897 1598339 AluYb8
chr17 57118106 - 2384 1598359 AluYb8
chr17 57570864 - 1343 1599408 AluYb9
chr17 57693626 - 111 1599667 AluSq2
chr17 57902238 - 24 1600055 AluJo
chr17 57927436 - 1545 1600105 AluYk4
chr17 58763548 + 41 1601780 AluY
chr17 58793163 + 19 1601858 AluSz
chr17 59052681 + 1796 1602288 AluYb8
chr17 59582679 - 2797 1603037 AluYb8
chr17 59983377 + 1837 1603716 AluSp
chr17 60010287 - 16 1603785 AluY
chr17 60218687 - 2426 1604226 AluYb9
chr17 60336121 + 22 0 Novel
chr17 60866123 - 2247 1605504 AluYb8
chr17 61536752 + 30 1606544 AluSp
chr17 61594368 + 365 1606651 AluSz6
chr17 64247215 - 66 1611218 AluSz6
chr17 64953061 + 1528 1612353 AluYb8
chr17 65405519 + 1915 1613213 AluYb8
chr17 65521204 + 65 1613457 AluYb8
chr17 66010356 - 21 1614533 AluSq10
chr17 66473120 + 11 1615438 AluSc
chr17 66549141 + 2386 1615553 AluYb8
chr17 67206649 + 2592 1616516 AluYb8
chr17 69920656 - 12 1620583 AluY
chr17 71292820 - 310 1622936 AluYk4
chr17 71327870 + 16 1623013 AluSq2
chr17 72418762 + 774 0 Novel
chr17 72783460 - 3509 1625573 AluYb8
chr17 73040619 + 28 1625960 AluYb8
chr17 73040756 + 48 1625959 AluSx
chr17 73190676 - 30 1626312 AluYb8
chr17 73345927 + 24 1626629 AluSx1
chr17 73394223 + 21 1626730 AluSg
chr17 73397225 - 645 1626741 AluYb8
chr17 73463932 + 1954 1626915 AluYb8
chr17 73543604 - 28 1627033 AluSz
chr17 73867641 + 2862 1627581 AluYk4
chr17 74346219 - 26 1628467 AluY
chr17 74558361 - 2074 1628851 AluYb8
chr17 74580219 + 42 1628894 AluY
chr17 75236310 + 1024 1630186 AluYb8
chr17 76347302 - 172 0 Novel
chr17 76539691 + 2594 1632411 AluYb9
chr17 76903437 + 36 1633049 AluJr
chr17 76985660 - 136 1633205 AluYk4
chr17 77859169 + 23 1634307 AluY
chr17 78213865 - 37 1634894 AluY
chr17 78548285 + 816 1635414 AluYb8
chr17 78932532 + 22 1635868 AluY
chr17 78995695 - 68 1635959 AluSx1
chr17 79029685 + 37 1635992 AluYk4
chr17 79120740 - 301 0 Novel
chr17 79143098 - 25 1636092 AluSq4
chr17 79243012 - 52 1636188 AluSz
chr17 79560998 - 22 1636589 AluYk4
chr17 79577677 - 2907 1636626 AluYb8
chr17 79695737 - 29 1636834 AluSx
chr17 80126169 - 22 1637360 AluSx
chr17 80140881 + 21 1637379 AluSz
chr17 80162358 - 2795 1637427 AluY
chr17 80497855 - 58 1637935 AluSq2
chr18 406208 - 4055 1639415 AluYb8
chr18 513891 - 26 1639588 AluSx
chr18 837438 + 1539 1640211 AluYb8
chr18 1509240 + 17 1641103 AluY
chr18 2489772 - 35 1642390 AluY
chr18 2661854 - 1882 1642702 AluYb8
chr18 2685416 + 1289 1642742 AluYk4
chr18 3080830 - 13 1643368 AluSg
chr18 3898113 + 811 1644802 AluYb8
chr18 5078383 + 3041 1646299 AluYb8
chr18 6148749 + 46 1647653 AluJb
chr18 8372391 + 1694 1650643 AluYb8
chr18 9385385 - 1551 1652256 AluYb8
chr18 10098786 - 2016 1653415 AluYb8
chr18 10251301 - 1716 1653591 AluYb8
chr18 10588594 + 2208 1653985 AluYb8
chr18 11259028 - 1770 1654848 AluYb8
chr18 11867512 - 321 1655684 AluYk4
chr18 12690773 + 1462 1657169 AluY
chr18 12851177 - 364 1657451 AluYb8
chr18 14210785 + 25 0 Novel
chr18 18657253 + 2447 1661063 AluYb8
chr18 18991705 - 2602 1661677 AluYb8
chr18 19007850 - 1625 1661711 AluYb8
chr18 19066014 - 25 1661816 AluY
chr18 19086054 - 110 1661848 AluSx
chr18 19435890 - 1308 1662556 AluYb8
chr18 19663788 + 49 1663021 AluSq
chr18 20249310 - 2178 1663934 AluYk4
chr18 20294734 + 1400 1663995 AluYb8
chr18 20990467 - 11 1665187 AluSx1
chr18 21292043 - 23 1665773 AluSp
chr18 22013482 + 870 1666924 AluYb8
chr18 22130004 + 97 1667134 AluSz6
chr18 22892475 - 963 1668092 AluYb8
chr18 23127478 + 920 1668414 AluYb8
chr18 23438683 + 79 0 Novel
chr18 23844101 - 13 1669506 AluSx
chr18 25019901 - 1119 1671229 AluYb8
chr18 26130663 + 1817 1672671 AluYb8
chr18 27156375 + 357 0 Novel
chr18 27800867 + 626 0 Novel
chr18 27807500 - 10 1674936 AluSp
chr18 28407850 + 597 1675726 AluYk4
chr18 28739335 + 1020 1676170 AluYb8
chr18 29056621 - 1017 1676596 AluYb8
chr18 30923967 - 283 1679429 AluYb8
chr18 31149607 + 57 1679732 AluY
chr18 31746700 - 81 1680434 AluYb9
chr18 32311142 - 1228 1681159 AluYb8
chr18 33641979 - 1614 1683006 AluYb8
chr18 33772973 - 598 1683227 AluYb8
chr18 34780473 - 2133 1684501 AluYb8
chr18 37061627 - 375 1687419 AluYb8
chr18 37238943 + 460 0 Novel
chr18 38512854 + 1699 1689278 AluYb8
chr18 39658040 - 1880 1690883 AluYb8
chr18 40209859 + 1657 1691622 AluYb8
chr18 41200425 + 12 1692957 AluSq10
chr18 42290734 + 64 1694383 AluSg
chr18 42367518 - 2230 1694480 AluYb9
chr18 42628636 - 1737 1694820 AluYb8
chr18 43751029 + 28 1696577 AluYb8
chr18 43751121 + 26 1696574 AluSx
chr18 43776546 + 45 1696638 AluY
chr18 44130235 - 1864 1697226 AluYb8
chr18 44338775 + 1203 1697562 AluYb8
chr18 46191604 + 3812 1700460 AluYb8
chr18 47771451 - 1309 1702905 AluYb8
chr18 47919418 + 1256 1703122 AluYk4
chr18 48335206 - 93 1703800 AluYb8
chr18 49543368 - 2072 1705751 AluYb8
chr18 50986559 + 405 0 Novel
chr18 51367137 - 1427 1708233 AluYb8
chr18 54706174 - 1677 0 Novel
chr18 54903679 - 604 1712965 AluYb8
chr18 54995385 + 2087 1713108 AluYb8
chr18 55707457 - 15 1714326 AluY
chr18 56460060 - 22 1715456 AluSz
chr18 56484663 - 16 1715513 AluSx4
chr18 56703757 + 11 0 Novel
chr18 56965806 - 612 0 Novel
chr18 57201632 - 34 0 Novel
chr18 58774976 - 263 0 Novel
chr18 58964304 - 1970 1719222 AluYb8
chr18 59206184 + 1273 1719550 AluYk4
chr18 60044467 + 14 1720796 AluY
chr18 60352307 + 2026 1721291 AluYb8
chr18 60740650 + 1315 1721901 AluYb8
chr18 60773247 + 88 1721958 AluSq2
chr18 61060000 + 19 1722367 AluSc8
chr18 61408703 - 53 1722910 AluSg
chr18 61422457 + 1696 1722929 AluYb8
chr18 61924845 + 1102 1723586 AluYb8
chr18 62566668 - 462 0 Novel
chr18 62729852 - 1579 1724614 AluYb9
chr18 62730181 - 36 0 Novel
chr18 64328781 + 30 1726871 AluJr
chr18 65266276 + 53 1728164 AluYk4
chr18 66015056 + 37 1729204 AluYk4
chr18 66221309 - 1501 1729516 AluYb9
chr18 66444961 - 226 0 Novel
chr18 66476034 + 38 1729910 AluYk4
chr18 66572513 + 406 0 Novel
chr18 67567667 - 1838 1731479 AluYb8
chr18 68104235 - 807 1732259 AluYb8
chr18 70126657 - 1807 1734948 AluYb8
chr18 70576956 + 29 1735564 AluSx1
chr18 70722456 + 270 1735741 AluYb8
chr18 71444205 - 21 1736751 AluYb8
chr18 73223825 - 1429 1738780 AluYb8
chr18 73570002 - 1670 1739158 AluYb8
chr18 73972941 + 1334 1739635 AluYb8
chr18 74756866 - 294 0 Novel
chr18 75933386 + 2161 1742010 AluYb8
chr18 77522218 - 38 1743445 AluYk4
chr18 77718412 + 41 1743635 AluY
chr19 573953 - 23 1744898 AluSx
chr19 697902 + 176 1745115 AluYk4
chr19 754163 - 232 1745246 AluY
chr19 1044565 + 10 1745833 AluSx
chr19 1870693 - 71 1747356 AluSx
chr19 1894173 - 54 1747397 AluY
chr19 2566799 - 3376 1748763 AluSx1
chr19 2692332 - 12 1749108 AluY
chr19 2724730 - 33 1749186 AluSx3
chr19 4183296 + 37 1752565 AluSx1
chr19 4589168 - 195 1753536 AluSx1
chr19 4783779 - 223 1754039 AluJo
chr19 4935299 + 16 1754492 AluSx1
chr19 5519856 - 13 1755738 AluY
chr19 5731905 + 2314 1756168 AluYb8
chr19 5853607 + 10 1756466 AluY
chr19 6142061 + 22 1756979 AluJo
chr19 6923870 + 251 1758953 AluSq
chr19 6987812 + 231 1759124 AluYb8
chr19 7157176 + 15 1759532 AluSq
chr19 7157309 + 147 1759532 AluSq
chr19 7157445 + 420 1759533 AluJo
chr19 7285160 - 16 1759899 AluSx
chr19 7455626 - 92 1760234 AluSc
chr19 7804031 + 592 0 Novel
chr19 8228375 + 30 1761923 AluSc
chr19 8261252 + 81 1762029 AluSq
chr19 8633006 - 1847 1762930 AluYk4
chr19 8790156 - 23 1763203 AluSz
chr19 10408919 - 29 1766650 AluJb
chr19 10441724 - 3440 1766725 AluYb8
chr19 10474885 - 14 1766794 AluSx1
chr19 10604556 + 35 1767130 AluYk4
chr19 10807455 + 66 1767655 AluJb
chr19 10962343 - 405 1768030 AluYb8
chr19 11243092 - 3650 1768699 AluYb8
chr19 11690478 + 704 1769833 AluYk4
chr19 11865828 - 15 1770200 AluY
chr19 12872661 + 30 1772226 AluSc8
chr19 13500946 + 38 1773617 AluY
chr19 13527328 - 32 1773694 AluSx3
chr19 13575681 + 366 1773816 AluYk4
chr19 13812251 + 14 1774488 AluSq2
chr19 14216022 - 36 1775517 AluSq2
chr19 14303682 + 14 1775693 AluSx
chr19 14325066 - 40 1775738 AluSz
chr19 14372282 + 1045 1775891 AluY
chr19 14697255 + 18 1776741 AluSp
chr19 14701518 + 75 1776752 AluSp
chr19 15452820 - 365 1778446 AluYk4
chr19 16395684 - 10 1780360 AluSx1
chr19 16854813 + 1304 1781383 AluSx1
chr19 17210251 - 1639 1782187 AluJo
chr19 17300571 - 52 1782402 AluY
chr19 17406235 + 2727 1782637 AluYb8
chr19 17460365 + 24 1782760 AluSz
chr19 17809716 + 37 1783662 AluJb
chr19 18057426 - 19 1784311 AluSx
chr19 18317533 - 13 1784957 AluSq2
chr19 18796166 - 15 1785936 AluSq2
chr19 19002707 + 14 0 Novel
chr19 19085085 + 22 1786514 AluY
chr19 19395995 + 2048 1787216 AluYk4
chr19 19882722 - 10 1788096 AluY
chr19 20180422 - 1531 1788572 AluYb8
chr19 20371035 - 796 1788877 AluYb8
chr19 20441444 + 683 1788989 AluYb8
chr19 20742671 - 2033 1789356 AluYb8
chr19 21712698 - 11 1790774 AluYk4
chr19 21758571 - 1142 1790850 AluYb8
chr19 21928643 + 1349 1791090 AluYb8
chr19 22768490 + 943 1792095 AluYb8
chr19 23391188 - 2187 1792966 AluYb8
chr19 23774307 - 2018 1793542 AluYb8
chr19 23808527 - 56 1793582 AluSx
chr19 23917073 + 1554 0 Novel
chr19 27732220 - 139 0 Novel
chr19 27733909 - 17 0 Novel
chr19 28595455 - 13 1794927 AluYk4
chr19 31690665 - 643 0 Novel
chr19 33176541 - 2117 1801785 AluYb8
chr19 33347419 + 10 1802092 AluY
chr19 34793216 + 24 1804751 AluSp
chr19 34859145 + 15 1804881 AluSz
chr19 34978018 + 64 1805117 AluJo
chr19 35598898 - 11 1806078 AluSx
chr19 36313137 - 11 1807539 AluYf5
chr19 36345213 + 40 1807615 AluJb
chr19 37046517 + 174 1809037 AluYb9
chr19 37159017 + 481 1809255 AluJr
chr19 38026745 + 12 1810809 AluSx
chr19 38652063 - 62 1812144 AluSx3
chr19 39590331 - 16 1814336 AluSz
chr19 40437211 + 995 1815991 AluSz
chr19 41079435 - 70 1817461 AluSp
chr19 41079706 - 32 1817462 AluY
chr19 41658007 - 22 1818718 AluSg
chr19 41734156 - 36 1818925 AluSz
chr19 41849358 + 29 1819176 AluSp
chr19 42369716 - 31 1820009 AluY
chr19 42522164 - 25 1820309 AluY
chr19 42763235 + 48 1820817 AluYk4
chr19 43034446 - 2354 1821344 AluYb8
chr19 44189669 + 15 1823241 AluSc
chr19 44199762 - 13 1823265 AluSx
chr19 44309979 + 33 1823526 AluSx1
chr19 44358070 + 258 1823617 AluYk4
chr19 44955241 - 39 1824535 AluSq
chr19 45220279 - 36 1825188 AluSx
chr19 45233638 - 16 1825232 AluSz
chr19 45331901 + 34 1825496 AluSc8
chr19 45687857 - 26 1826354 AluYk4
chr19 46034036 + 39 1827236 AluSz
chr19 46400202 + 2237 1828158 AluYb8
chr19 46796801 - 933 1828915 AluYb8
chr19 46939434 + 76 1829253 AluJb
chr19 47255143 + 4104 1830006 AluYb8
chr19 47336318 - 13 1830249 AluSx3
chr19 47440416 + 57 1830473 AluSx1
chr19 47722626 + 2971 1831103 AluYb8
chr19 48132579 + 28 1832140 AluY
chr19 48138338 + 17 1832155 AluY
chr19 48776371 + 38 1833817 AluY
chr19 48905673 - 1942 1834130 AluYb8
chr19 49531038 + 15 1835671 AluY
chr19 49856116 + 1824 1836348 AluSp
chr19 49976696 - 44 1836583 AluSx
chr19 50203203 - 37 1837126 AluY
chr19 50307497 - 54 1837384 AluY
chr19 50522121 - 90 1837797 AluYk4
chr19 50654792 - 15 1838141 AluSx
chr19 50679469 - 11 1838218 AluSq2
chr19 51076601 - 18 1839138 AluSx1
chr19 52567296 - 1588 1841993 AluYb8
chr19 53323689 + 1716 1843482 AluYb8
chr19 53687201 - 25 1844144 AluJb
chr19 53835061 - 28 1844349 AluSx3
chr19 54274112 - 107 1845361 AluSc8
chr19 54879698 + 548 1846722 AluYb9
chr19 54896018 - 18 1846761 AluYa5
chr19 55705537 + 59 1848322 AluSp
chr19 55809859 + 19 1848530 AluSz
chr19 56044713 - 2075 1849040 AluYb8
chr19 56593335 + 67 1850148 AluSx1
chr19 56855840 - 98 1850728 AluY
chr19 56855971 - 38 1850729 AluYb8
chr19 57280138 + 1081 1851530 AluYb8
chr19 57945784 + 37 1852845 AluSp
chr19 58175193 - 37 1853151 AluSx1
chr19 58203744 - 21 1853201 AluYc
chr19 58359656 + 39 1853456 AluSc8
chr19 58696183 - 19 1854071 AluY
chr19 58923895 + 319 1854485 AluYb8
chr19 58923990 + 23 1854484 AluSx
chr19 58953860 + 2811 1854532 AluYb8
chr19 58976790 + 1982 1854567 AluYb9
chr2 1471736 + 676 0 Novel
chr2 2390511 + 27 1857184 AluY
chr2 3500689 + 186 1858547 AluSx1
chr2 4195855 + 543 1859387 AluYb8
chr2 5562893 - 916 0 Novel
chr2 8145815 + 1828 1864743 AluYb8
chr2 8204120 + 289 0 Novel
chr2 8264386 + 919 1864897 AluYb8
chr2 9342290 - 1443 1866502 AluYb8
chr2 9888810 + 1351 0 Novel
chr2 10110291 + 655 1867854 AluYk4
chr2 10297476 + 15 1868191 AluYb8
chr2 10830760 - 115 1869118 AluSx
chr2 10838912 + 451 1869142 AluYb8
chr2 11423385 - 227 1870200 AluYb8
chr2 11892876 + 28 1871037 AluYa5
chr2 12500604 - 1254 1871968 AluYb8
chr2 15163747 - 294 0 Novel
chr2 15996901 - 155 1877242 AluYk4
chr2 17992717 + 51 1880275 AluSc5
chr2 20247150 - 560 1883344 AluYb8
chr2 20458747 + 1180 1883677 AluYb8
chr2 21381161 - 823 0 Novel
chr2 22560374 - 1200 1886466 AluYb8
chr2 22951890 - 1504 1886993 AluYb8
chr2 24447818 + 15 1889191 AluSz
chr2 24543087 - 1692 1889353 AluYb8
chr2 25162910 + 26 1890449 AluSc5
chr2 25227610 - 959 1890567 AluYb8
chr2 25515052 - 55 1891099 AluSx
chr2 26473955 + 727 0 Novel
chr2 26879446 + 1193 1893640 AluYb8
chr2 27036892 - 26 1893981 AluY
chr2 27196742 + 3085 1894272 AluYb8
chr2 27669885 + 140 1895081 AluYb8
chr2 27670029 + 90 1895080 AluSx
chr2 28052553 + 53 1895793 AluSc8
chr2 28937930 - 39 1897238 AluYk4
chr2 29341705 + 13 1897965 AluSq
chr2 30759946 - 1758 1900254 AluYb8
chr2 30776380 - 2127 1900274 AluYb8
chr2 32992847 + 652 1903886 AluYb8
chr2 33653168 + 32 1904901 AluY
chr2 33781633 + 828 1905121 AluYb8
chr2 35620594 - 403 1907614 AluYk4
chr2 35931702 + 1924 1907991 AluYb8
chr2 38321709 - 1636 1911462 AluYk4
chr2 38598738 - 11 1911860 AluSx
chr2 38770841 + 15 1912201 AluSp
chr2 38848945 - 798 1912333 AluYk4
chr2 39592904 + 892 1913805 AluYb8
chr2 40442476 - 1397 1914948 AluYb8
chr2 40613668 - 19 0 Novel
chr2 40978489 + 304 1915680 AluYb8
chr2 42766233 + 378 1918403 AluYb8
chr2 42893116 - 13 1918711 AluSc8
chr2 43794467 - 132 1920210 AluSx1
chr2 44505282 - 38 1921460 AluY
chr2 46196180 - 1180 0 Novel
chr2 46249921 - 1884 1923978 AluYb9
chr2 47835682 + 11 1926598 AluSg4
chr2 49213171 + 2774 1928949 AluYb8
chr2 49733500 + 801 0 Novel
chr2 49897338 - 1185 1929796 AluYb8
chr2 50038131 + 1618 1930000 AluYb8
chr2 50092743 + 620 1930065 AluYb8
chr2 50602649 + 916 0 Novel
chr2 51508365 + 2142 1931922 AluYb8
chr2 51977335 + 1156 1932506 AluYb8
chr2 52199470 + 931 1932792 AluYb8
chr2 54084423 + 1895 1935317 AluYb8
chr2 55367278 - 35 1937347 AluSc8
chr2 55456908 - 48 1937499 AluSp
chr2 55613058 - 11 1937789 AluSq
chr2 55922979 - 1090 1938401 AluYb8
chr2 56022257 - 182 1938569 AluYb8
chr2 56312153 - 42 1938914 AluY
chr2 57056862 - 1451 1939820 AluYb8
chr2 57247968 + 1079 0 Novel
chr2 57376825 - 61 1940189 AluYk11
chr2 57451063 + 87 0 Novel
chr2 58219990 + 2167 1941163 AluYb8
chr2 58361445 - 1417 1941352 AluYb8
chr2 58539298 - 2523 1941569 AluYb8
chr2 59269336 - 3150 1942509 AluYb8
chr2 60066030 - 2220 1943528 AluYb8
chr2 60903529 + 604 1944590 AluYk4
chr2 61031477 - 142 1944878 AluYc
chr2 61224444 - 38 1945226 AluY
chr2 61544018 - 21 0 Novel
chr2 61767269 - 22 1946299 AluSx1
chr2 61786143 + 46 1946350 AluSx
chr2 62457446 + 1501 1947805 AluYb8
chr2 63646594 + 24 1949547 AluSg7
chr2 63779241 + 56 0 Novel
chr2 63934069 + 1623 1949905 AluYb8
chr2 63960655 + 2679 1949936 AluYb8
chr2 64104826 - 1688 1950161 AluYb8
chr2 65100190 + 47 1951721 AluSx4
chr2 65341676 - 887 1952197 AluYb8
chr2 65478814 + 17 1952514 AluSp
chr2 65801240 - 15 1953127 AluSq
chr2 66176207 - 2097 1953673 AluYb8
chr2 66833392 + 1167 1954464 AluYb8
chr2 68688747 + 803 1957042 AluYb8
chr2 70128007 - 31 1959297 AluSc
chr2 70320684 - 2729 1959668 AluYk4
chr2 70503657 + 206 1960109 AluYk4
chr2 71067810 + 19 1960964 AluSc8
chr2 71667700 - 1917 1961855 AluYb8
chr2 72282636 + 1026 1962692 AluYk4
chr2 72807591 + 12 1963370 AluSz
chr2 74511626 + 183 1966146 AluYb8
chr2 74609898 - 1270 1966303 AluYb8
chr2 75944707 + 2218 1968345 AluYb8
chr2 76283748 + 10 1968793 AluSc8
chr2 76417716 + 27 1968964 AluY
chr2 77577147 - 866 1970488 AluYb8
chr2 78825677 + 1189 1972197 AluYb8
chr2 79112633 - 2247 1972618 AluYb8
chr2 79895065 - 1254 1973625 AluYb8
chr2 80068214 + 2275 1973871 AluYk4
chr2 81793673 - 1290 1976152 AluYb8
chr2 82960055 - 2480 1977647 AluYb8
chr2 84185254 + 614 1979335 AluYb8
chr2 84784469 - 1358 1980094 AluYb8
chr2 84920566 - 14 1980269 AluY
chr2 85244468 + 1473 1980882 AluYb8
chr2 85335350 - 701 1981055 AluYb8
chr2 85472634 - 138 1981301 AluY
chr2 85576191 + 299 1981481 AluSx4
chr2 85595352 + 16 1981519 AluY
chr2 85856939 + 20 1982055 AluSq
chr2 86493441 - 957 1983178 AluYb8
chr2 86633417 - 1185 1983444 AluYb8
chr2 86915284 + 15 1983859 AluSx
chr2 87163928 + 371 1984287 AluSx1
chr2 87339699 - 1403 1984585 AluYb8
chr2 88266145 - 906 1985887 AluSx1
chr2 88733489 + 20 1986833 AluSg
chr2 90436433 + 23 0 Novel
chr2 90451443 - 22 0 Novel
chr2 91760401 + 13 1989222 AluSx3
chr2 97185751 - 16 1992627 AluSz
chr2 97342898 + 223 1992900 AluSx
chr2 98326773 - 152 1994334 AluYk4
chr2 99322105 - 1876 1995636 AluYb8
chr2 100335532 + 10 1997140 AluY
chr2 100738223 - 3200 1997661 AluYb8
chr2 100781546 - 2293 1997729 AluYb8
chr2 101170272 + 69 1998309 AluSx1
chr2 101871656 - 34 1999460 AluYk11
chr2 103322477 - 105 2001542 AluYb8
chr2 103444264 - 28 2001712 AluSx1
chr2 104111694 - 470 2002486 AluY
chr2 104313021 + 3003 2002741 AluYb8
chr2 104803922 + 1607 2003309 AluYb8
chr2 105559094 + 12 2004237 AluSx
chr2 106046822 - 22 2004975 AluSq
chr2 106796262 - 57 2006006 AluSg
chr2 107504726 - 1704 2007117 AluYb8
chr2 108191277 + 26 2008012 AluYk4
chr2 108282699 + 214 2008125 AluYk4
chr2 108442949 + 12 0 Novel
chr2 109310294 - 1301 2009580 AluYk4
chr2 109329663 - 1991 2009614 AluYb9
chr2 109493622 - 17 2009890 AluSx1
chr2 109606451 - 36 2010017 AluSx
chr2 109606586 - 1426 2010018 AluYb8
chr2 109632862 + 11 2010063 AluY
chr2 111589814 - 2695 2012621 AluYb8
chr2 111821712 - 155 2012898 AluYk4
chr2 112580913 + 26 2013842 AluY
chr2 112738314 + 2015 2014116 AluYk4
chr2 112826468 - 1176 2014258 AluYb8
chr2 113049613 + 68 2014599 AluSx1
chr2 113581511 + 3304 2015530 AluYb8
chr2 113646921 + 1259 2015619 AluYb8
chr2 114108537 - 48 2016341 AluYh9
chr2 114255193 - 38 2016547 AluY
chr2 114362990 + 3646 2016719 AluYb8
chr2 116547974 + 1094 2019909 AluYb8
chr2 117893044 - 545 2021557 AluYb8
chr2 118274704 + 1935 2022029 AluYk4
chr2 122035931 + 66 2027793 AluYb8
chr2 122461303 - 2060 2028510 AluYb8
chr2 122623375 + 45 2028847 AluSx
chr2 123830268 - 685 2030583 AluYb8
chr2 123989484 + 2039 2030791 AluYb8
chr2 124054935 + 11 0 Novel
chr2 124793820 + 1316 2031821 AluYb8
chr2 125070466 + 2302 2032245 AluYk4
chr2 125176410 - 1771 2032395 AluYb8
chr2 126763755 + 716 2034593 AluYk4
chr2 127007850 + 1615 2034910 AluYb8
chr2 127066136 - 44 2034989 AluY
chr2 127212755 + 33 0 Novel
chr2 128201224 + 12 2036642 AluJo
chr2 128375396 + 3015 2036893 AluYb8
chr2 128509863 - 2152 2037057 AluYb8
chr2 128540282 - 10 2037108 AluY
chr2 129335478 - 1723 2038536 AluYb8
chr2 129344831 + 1717 2038544 AluYk4
chr2 130268967 - 53 2039630 AluYk4
chr2 130518646 - 3011 2039915 AluYb8
chr2 131503131 - 1194 2041292 AluYb8
chr2 131575825 + 19 2041405 AluSx
chr2 133348523 - 3244 2043794 AluYb8
chr2 134066601 + 422 2044704 AluYb8
chr2 134420536 - 2079 2045171 AluYb8
chr2 137996108 + 60 0 Novel
chr2 137996442 + 847 2050552 AluYb8
chr2 138244637 - 1805 2050867 AluYb9
chr2 140438577 + 12 2053800 AluSx1
chr2 140453838 + 910 2053827 AluYb9
chr2 140619576 - 1876 2054076 AluYb8
chr2 140766599 + 2072 2054264 AluYb9
chr2 141227911 - 27 2054876 AluYk4
chr2 141534075 + 307 0 Novel
chr2 144559176 + 31 2059206 AluSp
chr2 145000227 - 12 2059800 AluSz6
chr2 145003839 - 2270 2059803 AluYb8
chr2 145346748 - 336 0 Novel
chr2 146811816 - 1271 2062018 AluYk4
chr2 147146291 + 963 2062425 AluYb8
chr2 149490663 + 834 0 Novel
chr2 151219386 - 28 2067666 AluSx3
chr2 152046580 - 1331 2068805 AluYb8
chr2 152098753 - 24 2068887 AluSq2
chr2 153094481 + 54 2070440 AluSp
chr2 153205668 + 1741 2070637 AluYb9
chr2 153742045 + 76 2071408 AluYk4
chr2 154908122 + 784 2072766 AluYb8
chr2 155207894 - 40 2073196 AluY
chr2 155891515 + 145 2074061 AluYb8
chr2 158052595 - 344 2076764 AluYk4
chr2 158411950 + 2068 2077208 AluYb8
chr2 158433686 + 125 2077229 AluYb9
chr2 158510353 - 1268 0 Novel
chr2 159340878 + 3517 2078490 AluYb8
chr2 159919178 - 1978 2079342 AluYb8
chr2 160376060 + 1081 2079961 AluYb8
chr2 161826150 - 2673 2082011 AluYb9
chr2 164227966 - 23 2085062 AluYa5
chr2 164836023 + 575 2085901 AluJo
chr2 165486666 + 651 2086763 AluYb8
chr2 165528907 - 1320 2086825 AluYb8
chr2 165690279 + 271 2087061 AluYk4
chr2 166255282 + 15 2087817 AluSx1
chr2 166665088 + 2549 2088351 AluYb8
chr2 168895801 - 1070 2091154 AluYb8
chr2 169307072 - 33 2091721 AluSg
chr2 169710698 + 16 2092298 AluSz
chr2 169886569 + 1703 2092530 AluYb8
chr2 170787560 - 35 2093963 AluY
chr2 171718799 + 11 2095396 AluSc
chr2 173571476 + 81 2098521 AluJb
chr2 173751614 - 951 2098784 AluSx
chr2 174198925 + 1619 2099414 AluYb9
chr2 175313584 + 1474 2101145 AluYb8
chr2 176298367 + 810 2102622 AluYb8
chr2 176413083 - 1672 2102772 AluYb8
chr2 176637836 + 630 2103017 AluYb9
chr2 176648840 - 987 2103035 AluYb8
chr2 176650234 + 1174 2103036 AluYb8
chr2 176785911 + 63 2103214 AluSx3
chr2 177295419 - 1776 2103897 AluYb8
chr2 177919819 - 3125 2104751 AluYb8
chr2 178318735 + 881 2105389 AluSx
chr2 178351474 + 1044 0 Novel
chr2 179092961 - 24 2106448 AluY
chr2 179381461 - 40 2106865 AluJb
chr2 180701564 + 1805 2108338 AluYb8
chr2 181012877 - 151 2108750 AluYk4
chr2 181317792 - 758 2109103 AluYb8
chr2 181450112 + 1697 2109258 AluYb8
chr2 181926169 + 188 2109876 AluYb8
chr2 182391882 + 12 2110442 AluSx
chr2 182872488 - 42 2111007 AluY
chr2 183501004 + 163 2111828 AluYk4
chr2 184199579 + 11 2112834 AluY
chr2 185452116 - 24 2114382 AluY
chr2 185891154 + 45 2114920 AluSx
chr2 186481472 + 59 2115729 AluY
chr2 187045983 + 25 2116451 AluY
chr2 187379396 - 1134 2116880 AluYb8
chr2 188230669 - 2680 2118074 AluYb8
chr2 188239698 - 2245 2118088 AluYb8
chr2 190583794 + 1091 2121109 AluYb8
chr2 191271018 - 55 2122180 AluSz
chr2 191347937 + 2548 2122282 AluYb8
chr2 192840034 - 241 0 Novel
chr2 193269760 - 40 2125009 AluYk11
chr2 193479127 + 1493 2125279 AluYb8
chr2 194290927 - 61 2126361 AluSx
chr2 194539317 + 497 2126642 AluYb8
chr2 197557177 + 757 2130773 AluYb9
chr2 197614968 + 838 2130844 AluYb8
chr2 198396087 + 60 2132173 AluY
chr2 198413651 - 41 2132211 AluSp
chr2 198839564 - 2005 2132781 AluYb8
chr2 199917319 - 13 2134259 AluY
chr2 200724607 + 14 2135307 AluSz6
chr2 200866167 - 556 0 Novel
chr2 201183987 - 18 2135994 AluSz
chr2 201947755 + 1323 2137272 AluYb8
chr2 202289649 + 1797 2137845 AluYk4
chr2 202298999 + 1199 2137856 AluYk4
chr2 202721645 - 3237 2138500 AluYb8
chr2 203196446 + 18 2139475 AluY
chr2 203335183 - 1911 2139824 AluYb8
chr2 203392207 - 908 2139944 AluYb8
chr2 203554339 - 125 2140261 AluJb
chr2 203650968 - 658 2140415 AluYb8
chr2 203752310 - 2248 2140599 AluYb8
chr2 204002405 - 55 2141087 AluSq2
chr2 204253104 - 28 2141632 AluSx
chr2 204273880 + 1855 2141662 AluYb8
chr2 204851932 + 2268 2142647 AluYb8
chr2 205206236 - 39 2143158 AluY
chr2 205775684 + 13 2143905 AluY
chr2 207112734 - 59 2145930 AluSp
chr2 207163569 + 35 2146018 AluSx1
chr2 207894225 + 1032 2147033 AluYb8
chr2 207976908 + 1887 0 Novel
chr2 208808291 - 29 2148524 AluYa5
chr2 209452064 + 105 2149555 AluYb9
chr2 210112380 - 1096 2150316 AluYb8
chr2 210191692 - 52 2150402 AluSc8
chr2 211329389 - 818 2151914 AluYb8
chr2 211504035 - 1807 2152112 AluYb8
chr2 212074938 + 461 2152816 AluYb8
chr2 212625629 - 16 2153585 AluSc5
chr2 212666683 - 86 2153632 AluYk4
chr2 212675718 + 852 2153639 AluYb8
chr2 212845745 - 278 0 Novel
chr2 213008441 - 43 2154131 AluSg
chr2 214056297 + 438 2155476 AluYb8
chr2 214372995 - 481 2155877 AluYb9
chr2 214453225 - 585 2155973 AluYb8
chr2 215201621 - 534 0 Novel
chr2 215454802 + 38 0 Novel
chr2 215545077 - 879 2157508 AluYb8
chr2 215583451 - 1947 2157552 AluYb8
chr2 217299900 + 18 2160200 AluSp
chr2 218102513 + 1179 2161499 AluYb8
chr2 218265072 - 890 0 Novel
chr2 218526925 - 58 2162120 AluSp
chr2 218926821 - 17 2162736 AluY
chr2 220175936 + 38 2164907 AluYk4
chr2 222725427 - 582 2168835 AluYb8
chr2 222949737 + 2435 2169154 AluYb8
chr2 223564040 + 23 2170075 AluSc
chr2 224306573 - 10 2171250 AluSq2
chr2 224807571 + 266 2172152 AluYb9
chr2 224964347 + 2281 2172376 AluYb8
chr2 224973304 - 23 2172384 AluSc5
chr2 225365660 + 61 2172954 AluSp
chr2 225770285 + 2030 2173649 AluYb8
chr2 226753696 + 356 0 Novel
chr2 227226342 + 1629 2175737 AluYb8
chr2 228067159 - 513 2176949 AluYk4
chr2 229156855 - 63 2178776 AluSp
chr2 229415906 + 10 2179126 AluSc
chr2 229613988 - 87 2179424 AluY
chr2 230490954 + 922 2180665 AluYk4
chr2 231325657 + 455 2181956 AluYb8
chr2 231478511 + 20 2182167 AluSx1
chr2 231486819 - 2061 2182183 AluYb8
chr2 231495810 - 102 2182199 AluSx1
chr2 231524908 + 16 2182267 AluSc
chr2 232599651 - 48 2184270 AluY
chr2 232655767 + 2551 2184377 AluYb9
chr2 233484797 - 559 2185664 AluYk4
chr2 233620197 + 28 2185959 AluSg4
chr2 235384698 + 21 2188630 AluY
chr2 235535741 - 18 2188884 AluSx1
chr2 235546890 + 1759 2188898 AluY
chr2 236094664 - 940 2189738 AluYb8
chr2 236098981 + 1166 0 Novel
chr2 236158968 - 1848 2189841 AluYb8
chr2 236929508 - 12 2190927 AluSz
chr2 237007795 - 14 2191041 AluY
chr2 237315707 + 22 2191475 AluY
chr2 239883389 - 495 0 Novel
chr2 242317077 + 2543 2197315 AluYb8
chr2 242647941 + 1889 2197836 AluYk4
chr20 199288 + 28 2198635 AluSq
chr20 284850 - 10 2198828 AluY
chr20 3240684 - 2026 2204532 AluYb8
chr20 3771536 + 34 2205472 AluSq2
chr20 4035788 + 29 2205990 AluY
chr20 4120573 + 1920 2206167 AluYb8
chr20 4178750 + 12 2206279 AluSx1
chr20 5021113 - 846 0 Novel
chr20 5830304 - 1888 2209278 AluYb8
chr20 5943339 + 1379 2209468 AluYb8
chr20 6618712 - 15 2210506 AluSz6
chr20 6860259 - 456 2210860 AluYb8
chr20 6930904 - 20 2210981 AluSx1
chr20 7622230 + 953 2211900 AluYb8
chr20 8467461 + 1536 2213083 AluYb8
chr20 9418712 - 1171 2214638 AluYk4
chr20 10560393 + 14 2216457 AluSx1
chr20 11599726 + 1511 2217918 AluYb8
chr20 14555356 - 59 2222176 AluYb9
chr20 14560106 + 844 2222185 AluYb9
chr20 14980968 - 747 2222778 AluYb9
chr20 15087679 + 963 0 Novel
chr20 15187701 + 3034 2223096 AluYb8
chr20 15712720 + 42 2223852 AluSq2
chr20 18052708 + 1836 2227502 AluYb9
chr20 18472439 - 31 2228203 AluSx1
chr20 18810911 - 2941 2228727 AluYk4
chr20 19182218 + 1697 2229210 AluYb8
chr20 20275271 - 2735 2230815 AluY
chr20 21651125 - 523 2232782 AluYk4
chr20 22408103 + 13 2233716 AluSx1
chr20 23780579 - 99 2235367 AluYk11
chr20 25470895 - 20 2237444 AluY
chr20 26061319 - 348 2238398 AluYb8
chr20 29984488 + 42 2239226 AluSq2
chr20 30219102 + 23 2239820 AluSx
chr20 30332279 + 12 2240108 AluSx1
chr20 30356367 + 27 2240172 AluSc8
chr20 30364202 + 1471 2240192 AluYb8
chr20 30390451 + 35 2240242 AluSz
chr20 30650062 + 21 2240836 AluSx
chr20 32397531 + 16 2244807 AluY
chr20 32492214 - 380 2245016 AluYb9
chr20 32793465 + 15 0 Novel
chr20 33338872 - 792 2246831 AluYb8
chr20 34461342 + 53 2249317 AluSx
chr20 34666487 - 66 2249809 AluSx1
chr20 35141650 - 1627 2250762 AluYb8
chr20 35163860 - 31 2250806 AluY
chr20 35264519 - 3223 2251038 AluYb8
chr20 36590392 - 427 2253981 AluYb9
chr20 37295680 - 1788 2255410 AluYk4
chr20 40961169 + 11 2261643 AluY
chr20 42281344 - 3213 2264115 AluYb8
chr20 42297798 + 67 2264161 AluSx3
chr20 42480890 + 3370 2264563 AluYb8
chr20 43146800 - 36 2266082 AluSx
chr20 44033734 - 1937 2267887 AluYb8
chr20 44383164 - 37 2268429 AluSz6
chr20 44443795 + 892 2268552 AluYb8
chr20 44464835 - 1403 2268607 AluY
chr20 45307894 - 21 2270409 AluSz6
chr20 45475549 + 81 2270802 AluY
chr20 45541658 + 2280 2270941 AluYb8
chr20 45776396 - 224 2271496 AluSx1
chr20 46019406 + 1233 2272063 AluYb8
chr20 46350433 + 62 2272864 AluSz
chr20 47302163 - 197 2274664 AluJo
chr20 47504182 - 24 2275155 AluY
chr20 47699875 + 10 2275612 AluSc8
chr20 47724659 - 726 2275657 AluYb8
chr20 47769486 - 28 2275735 AluY
chr20 48412321 - 18 2277349 AluY
chr20 48575000 + 218 2277681 AluYk4
chr20 48943948 + 1088 2278612 AluSx3
chr20 49014014 - 17 2278783 AluSq2
chr20 49083467 - 56 2278980 AluSx1
chr20 49337817 + 27 2279509 AluY
chr20 49368202 + 14 2279574 AluY
chr20 49655773 - 50 2280198 AluY
chr20 50487301 + 26 2282005 AluY
chr20 50491370 - 23 2282017 AluY
chr20 50793367 + 1921 2282790 AluYb8
chr20 52299197 + 13 2285840 AluSz6
chr20 52362039 - 12 2286024 AluSc
chr20 52545341 + 61 2286464 AluYk4
chr20 54114503 + 397 2289158 AluYb8
chr20 54205708 - 21 2289311 AluYk4
chr20 55783204 + 1383 2292433 AluYb9
chr20 56892921 + 29 2294344 AluYc
chr20 56972573 - 11 0 Novel
chr20 57481904 + 14 2295168 AluSg4
chr20 58078293 - 50 2296098 AluY
chr20 58427957 - 1216 2296618 AluYb8
chr20 58564282 - 2416 2296804 AluYb8
chr20 58926709 - 2471 2297351 AluYb8
chr20 58989069 + 60 2297445 AluSg
chr20 59974507 + 531 2298771 AluYb8
chr20 60418205 - 108 2299270 AluYb8
chr20 60570618 - 1505 2299432 AluYb9
chr20 62256378 + 19 2301147 AluSg
chr20 62269367 + 1040 2301184 AluYk4
chr20 62448156 - 28 2301445 AluSp
chr20 62458659 - 2532 2301462 AluYb8
chr20 62484403 - 26 2301505 AluSx1
chr21 10488264 + 701 2303082 AluYb8
chr21 10567864 - 51 0 Novel
chr21 11149487 + 93 2303831 AluY
chr21 14407490 + 15 2303941 AluY
chr21 15427045 + 13 2305328 AluSx
chr21 16257058 - 876 2306441 AluYb8
chr21 17734197 + 1172 2308375 AluYb8
chr21 18472359 - 1081 2309254 AluYb8
chr21 18800884 + 33 2309604 AluSx
chr21 18984663 - 13 0 Novel
chr21 19034028 - 66 2310055 AluSq2
chr21 19543843 + 1466 2310782 AluYb8
chr21 19746489 - 1059 2311041 AluYb8
chr21 20703490 - 440 2312305 AluYb8
chr21 20747715 - 552 2312359 AluYb9
chr21 20803261 + 2076 2312431 AluYb8
chr21 21688774 + 1848 2313680 AluYb8
chr21 23733872 + 1973 2316538 AluYb8
chr21 24144195 + 1181 2317132 AluYb8
chr21 24276150 + 93 2317332 AluSg
chr21 26968729 + 1044 2321198 AluYk4
chr21 28249228 - 300 0 Novel
chr21 29088754 + 60 2324271 AluSg
chr21 30234660 - 3260 2325848 AluYb8
chr21 30601807 - 45 2326481 AluYb8
chr21 31154307 + 2167 2327324 AluYb9
chr21 32206860 + 39 2328794 AluSx1
chr21 32860189 + 1580 2329875 AluYb9
chr21 32961681 - 13 2330085 AluSx
chr21 33421965 - 14 2330950 AluSz
chr21 33467831 - 1975 2331031 AluYb8
chr21 34595541 + 2310 2332845 AluYb8
chr21 34905444 - 546 2333482 AluYk4
chr21 35180188 - 654 2333932 AluYb8
chr21 35191985 - 812 2333945 AluYb8
chr21 35528764 - 12 2334456 AluY
chr21 35973815 - 29 2335130 AluY
chr21 36637520 + 1789 2336073 AluYk4
chr21 36926866 + 731 2336495 AluYb9
chr21 37492668 + 36 2337382 AluJr4
chr21 37864300 - 24 2338180 AluJb
chr21 37864431 - 175 2338181 AluYb8
chr21 38454484 + 42 2339138 AluY
chr21 38690418 - 310 2339505 AluYb8
chr21 39004541 - 295 0 Novel
chr21 39093329 + 836 2340148 AluYb8
chr21 39873310 + 18 2341181 AluY
chr21 40344297 - 1782 2341863 AluYb9
chr21 40868125 - 1150 2342745 AluYb8
chr21 40976544 + 2940 2342919 AluY
chr21 41275492 - 95 2343335 AluYk11
chr21 41654213 - 20 2343798 AluYk4
chr21 41726475 - 604 2343902 AluYk4
chr21 42189721 - 2057 2344566 AluYb8
chr21 42585400 - 18 2345122 AluSx3
chr21 42926423 + 1714 2345615 AluYb8
chr21 43725814 + 39 2346647 AluSx4
chr21 43886264 - 2975 2346858 AluYb8
chr21 44379001 - 12 0 Novel
chr21 44385891 - 1224 0 Novel
chr21 44405416 + 61 2347615 AluSx
chr21 44423144 + 24 2347657 AluSg
chr21 44553793 + 2933 2347871 AluYb8
chr21 45098359 + 74 2348527 AluSq2
chr21 45340705 - 30 2348937 AluYc
chr21 45684347 + 36 2349408 AluY
chr21 46832476 + 23 2350673 AluSx
chr21 46846339 + 51 2350681 AluSx1
chr22 17400894 + 2392 2353446 AluYb8
chr22 17439786 - 3388 2353486 AluYb8
chr22 17705310 + 796 0 Novel
chr22 17832275 + 10 0 Novel
chr22 18047737 + 741 2354660 AluYb8
chr22 18214193 + 42 2355056 AluY
chr22 18233837 - 2841 2355088 AluYb8
chr22 18246329 + 13 2355121 AluSx1
chr22 18339706 + 2050 2355222 AluYb8
chr22 19239298 + 1249 2356533 AluYk4
chr22 19390831 - 12 2356791 AluSc8
chr22 19615528 + 655 2357173 AluYk4
chr22 20092009 + 3967 2357731 AluYb8
chr22 21404766 - 713 2359648 AluYk4
chr22 22224318 - 15 0 Novel
chr22 22232507 - 2666 2361221 AluYb8
chr22 22563509 - 1955 2361689 AluYk4
chr22 22790087 + 12 2361974 AluY
chr22 23170868 - 1605 0 Novel
chr22 23851155 - 2432 2363423 AluY
chr22 23872665 - 22 0 Novel
chr22 23912240 - 2815 2363531 AluYk4
chr22 24230715 + 40 2364153 AluYk4
chr22 24490480 - 2980 2364594 AluYb8
chr22 24730299 + 2048 2364952 AluYk4
chr22 25237136 + 411 2365825 AluYk4
chr22 25280422 - 40 2365942 AluSz
chr22 25375635 + 2172 2366185 AluYk4
chr22 26188313 - 14 0 Novel
chr22 27007757 + 2502 2369679 AluYb8
chr22 27079080 + 22 2369853 AluYk4
chr22 27947955 - 27 2371854 AluSc5
chr22 28985726 - 44 2373611 AluSg7
chr22 29119285 - 17 2373893 AluY
chr22 29801797 - 1982 2375309 AluYb8
chr22 29964172 - 17 2375678 AluSx
chr22 29985616 - 2200 2375739 AluYb8
chr22 30666725 + 19 2377034 AluSx1
chr22 30784437 - 12 2377239 AluY
chr22 30799691 - 4041 2377272 AluYb8
chr22 31254452 + 570 2378246 AluYb9
chr22 31542539 + 47 2378809 AluYk11
chr22 33099323 - 35 2382088 AluY
chr22 33437221 + 34 2382785 AluSc5
chr22 33933116 + 45 2383797 AluSq2
chr22 34430619 + 280 0 Novel
chr22 35768480 - 1469 2387238 AluYk4
chr22 35878053 + 20 2387523 AluSx
chr22 36394744 + 14 2388519 AluSq2
chr22 36442048 + 2894 2388615 AluYb9
chr22 36495882 + 28 2388769 AluSx
chr22 37924882 - 1731 2391688 AluSz
chr22 38040085 - 25 2391950 AluSx3
chr22 38116343 + 53 2392132 AluSp
chr22 38488603 + 12 2392958 AluSx1
chr22 38941745 + 226 2393891 AluYk4
chr22 39306064 - 17 2394650 AluSx
chr22 39607648 - 609 2395240 AluYb8
chr22 40126639 - 35 2396302 AluY
chr22 40529671 - 47 2397005 AluSp
chr22 40785302 - 10 2397493 AluY
chr22 40991444 + 36 2397892 AluSc
chr22 41171786 + 2205 2398337 AluYb8
chr22 41294576 + 1408 2398593 AluYb8
chr22 41705333 + 43 2399579 AluYg6
chr22 41705908 - 11 2399581 AluY
chr22 42115304 + 2152 2400514 AluY
chr22 42145598 + 32 2400597 AluSp
chr22 42484109 - 11 2401314 AluYb8
chr22 42484110 - 409 2401314 AluYb8
chr22 42509500 - 1920 2401359 AluYb8
chr22 42621319 - 83 2401508 AluYb8
chr22 42963369 - 2627 2402268 AluYb8
chr22 43179808 - 10 0 Novel
chr22 43214842 + 16 0 Novel
chr22 44431836 - 83 2405022 AluSx1
chr22 45092123 + 37 2406212 AluSx
chr22 45565102 + 165 2407124 AluSz
chr22 45875370 + 205 2407728 AluYb8
chr22 46249647 - 1091 2408353 AluYb8
chr22 46804551 + 60 2409148 AluSq2
chr22 47650366 + 1204 2410232 AluYk4
chr22 49837272 + 377 2412951 AluYb8
chr22 49880900 + 45 2412998 AluY
chr22 50165887 - 28 2413309 AluSx1
chr22 50273391 + 76 0 Novel
chr22 50273559 + 2821 0 Novel
chr3 1855602 + 11 2417249 AluSx3
chr3 2311952 + 455 2417912 AluYb9
chr3 2814020 - 470 0 Novel
chr3 3630471 - 631 2419883 AluYk4
chr3 4040652 - 2794 2420490 AluYb9
chr3 5148433 + 22 2422359 AluSz
chr3 5213352 + 10 2422492 AluSq2
chr3 5275602 - 498 2422594 AluYb8
chr3 6103056 + 177 0 Novel
chr3 6606538 - 80 2424500 AluYk4
chr3 7130391 + 880 0 Novel
chr3 7133383 - 690 0 Novel
chr3 8357742 - 54 2427142 AluY
chr3 8519931 + 2062 2427421 AluYb8
chr3 9270445 - 3841 2428745 AluYb8
chr3 10092763 - 17 2430431 AluYa5
chr3 10279190 - 1606 2430882 AluYk4
chr3 10323331 + 53 2430975 AluYk4
chr3 11171285 - 22 2432606 AluSx1
chr3 11686763 - 435 2433527 AluYb8
chr3 12092554 + 533 2434318 AluYb8
chr3 12231007 - 11 2434527 AluSg
chr3 12818472 + 287 0 Novel
chr3 15790938 + 2673 2440919 AluYb8
chr3 16616499 - 1077 2442278 AluY
chr3 18183272 - 232 2444451 AluYk4
chr3 19035433 - 2330 0 Novel
chr3 19154595 + 28 2445717 AluSx
chr3 20041200 + 17 2446950 AluSx1
chr3 20166514 - 48 2447215 AluYk4
chr3 20353303 - 691 2447498 AluYk4
chr3 21151800 + 637 2448495 AluYb8
chr3 21644344 + 1115 2449087 AluYb8
chr3 22417603 + 1685 2450153 AluYb8
chr3 23679944 + 167 2451928 AluSx1
chr3 24348756 - 35 0 Novel
chr3 24371495 - 1741 2453131 AluYb8
chr3 25031609 + 453 2454109 AluYb8
chr3 26604769 + 1549 2456235 AluSx1
chr3 26885172 + 2411 2456646 AluYb8
chr3 27682675 + 93 0 Novel
chr3 27793605 - 1574 2458046 AluYb8
chr3 28167802 + 1000 2458663 AluYb8
chr3 28979285 + 1294 2459823 AluYb9
chr3 29055781 - 1493 2459928 AluYb8
chr3 29173397 + 29 2460059 AluYa5
chr3 29550388 + 168 0 Novel
chr3 29620611 + 1138 2460694 AluYb8
chr3 29963677 - 893 2461145 AluYb8
chr3 30097861 - 12 0 Novel
chr3 31719272 - 3054 2463683 AluYb8
chr3 31881379 - 2165 0 Novel
chr3 32458201 + 2033 2465048 AluYb8
chr3 32788607 - 21 2465734 AluSx
chr3 33421746 - 300 2466906 AluSp
chr3 33571172 - 1081 2467152 AluYb8
chr3 34016003 - 1577 2467905 AluYb8
chr3 34895670 + 365 2469052 AluYb8
chr3 35458303 + 2129 2469806 AluYb8
chr3 37327963 + 1917 2472419 AluYb8
chr3 37799513 - 1705 2473096 AluYb8
chr3 37990630 + 1168 2473376 AluYb8
chr3 38778780 + 69 2474450 AluYk11
chr3 39327840 - 3007 2475264 AluYb8
chr3 40504186 + 82 2476934 AluYk4
chr3 41192469 + 33 2477950 AluSg
chr3 41199550 - 89 2477968 AluSp
chr3 41358885 + 2028 2478176 AluYb8
chr3 41575616 + 999 2478449 AluYk4
chr3 42126980 + 50 2479363 AluSz
chr3 42490352 - 2095 2479932 AluYb8
chr3 42626067 + 18 2480137 AluSx1
chr3 42898427 + 648 0 Novel
chr3 43018271 - 3028 2480741 AluYb8
chr3 43250507 - 386 2481071 AluSq
chr3 43940898 + 27 2482052 AluSq
chr3 44743258 + 1785 2483236 AluYb8
chr3 45048227 + 73 2483727 AluYb8
chr3 45477985 - 1326 2484501 AluYb8
chr3 45768696 + 413 2485001 AluYb8
chr3 46550144 + 1092 2486091 AluYb8
chr3 46592200 + 68 2486171 AluY
chr3 47398695 + 13 2487484 AluJb
chr3 47513622 - 1751 2487709 AluYb8
chr3 47694766 + 1705 2488103 AluYb8
chr3 47746512 - 34 2488213 AluSc
chr3 47971634 - 2767 2488728 AluYb8
chr3 48280614 - 1980 2489455 AluYb9
chr3 48832428 + 23 0 Novel
chr3 49033338 + 16 2490810 AluSx1
chr3 49112110 - 32 2490956 AluY
chr3 49174676 - 76 2491046 AluSg4
chr3 49240619 + 18 2491157 AluYb8
chr3 49391790 + 1920 2491478 AluYb8
chr3 49510547 - 832 2491761 AluYk4
chr3 49564523 - 126 2491884 AluY
chr3 49564656 - 183 2491885 AluYk4
chr3 49811537 - 18 2492240 AluYk4
chr3 50450976 - 20 2493235 AluSz
chr3 50879179 + 570 0 Novel
chr3 51138870 + 1676 2494142 AluYb8
chr3 51617100 + 1108 2494825 AluYb8
chr3 52619860 + 21 2496169 AluSq2
chr3 52800701 - 1691 2496515 AluYb8
chr3 54583172 - 129 2499179 AluYk4
chr3 54843664 + 1707 2499493 AluYb8
chr3 56751328 - 13 2502399 AluY
chr3 56887922 - 23 2502640 AluY
chr3 56971066 + 19 2502791 AluJo
chr3 57266729 - 30 2503358 AluY
chr3 57747473 - 1388 2504307 AluYb8
chr3 58205873 + 31 2505250 AluSz6
chr3 58702209 + 3061 2506200 AluYb8
chr3 58856313 - 884 2506371 AluYb8
chr3 59051786 + 1090 2506619 AluYb8
chr3 59385988 - 1604 2507090 AluYb9
chr3 60363533 + 1729 2508531 AluYb8
chr3 60519859 - 1916 2508740 AluYb8
chr3 61712420 - 151 2510618 AluY
chr3 61821325 + 38 2510791 AluSg
chr3 63269803 + 11 2513152 AluY
chr3 63540970 + 186 0 Novel
chr3 63915266 + 25 2514315 AluSc5
chr3 66072644 - 34 2517919 AluSx1
chr3 66332754 + 146 2518243 AluYb8
chr3 66332889 + 34 2518242 AluSx
chr3 66671525 - 501 2518733 AluYk4
chr3 67039130 + 1602 2519366 AluYb8
chr3 67119581 + 2568 2519461 AluYb8
chr3 68280829 + 1731 2521261 AluYb9
chr3 69297119 + 217 2522857 AluYk4
chr3 69297262 + 23 2522856 AluSx
chr3 69342575 - 1845 0 Novel
chr3 69677314 - 1601 2523575 AluYb8
chr3 70415460 + 557 2524728 AluYb8
chr3 71651854 - 1875 2526417 AluYb8
chr3 72919881 + 1580 2528933 AluYb8
chr3 73021495 - 23 0 Novel
chr3 75001963 - 11 2532258 AluYk4
chr3 76900585 - 1365 2534830 AluYb8
chr3 77477826 + 1134 2535590 AluYb8
chr3 77705127 - 1728 2535840 AluYb8
chr3 78549319 - 642 2536939 AluYb8
chr3 79545856 + 901 2538300 AluYb8
chr3 79864266 + 1102 2538681 AluYb8
chr3 80370254 + 114 2539401 AluYb9
chr3 80451047 - 52 2539494 AluSq
chr3 80652642 - 19 2539782 AluY
chr3 80915244 - 923 2540157 AluYb8
chr3 81817791 - 3197 2541384 AluYb8
chr3 83381334 - 18 2543413 AluY
chr3 85686451 - 556 2546418 AluYb8
chr3 85946738 + 973 2546748 AluYb8
chr3 87686106 - 1222 2548956 AluYb8
chr3 87832334 - 124 2549137 AluYk4
chr3 89984969 - 1133 2551870 AluYb8
chr3 90033858 - 1287 2551934 AluYb8
chr3 93606081 + 579 2552424 AluYb8
chr3 93691381 - 78 2552547 AluSx1
chr3 94363971 - 543 2553497 AluYb8
chr3 95116543 + 101 2554438 AluYb8
chr3 95520249 - 520 2554987 AluYb8
chr3 97435111 - 1535 2557346 AluYb8
chr3 98226568 + 251 2558222 AluYk4
chr3 98375057 - 388 0 Novel
chr3 99940782 + 763 2560516 AluYb8
chr3 101188367 - 83 2562177 AluYb8
chr3 101972521 + 1864 2563421 AluYb9
chr3 102284132 + 704 2563820 AluYb8
chr3 102732920 - 1170 2564421 AluYk4
chr3 103467115 - 77 2565354 AluSg
chr3 105239844 - 1853 2567609 AluYb8
chr3 105282850 + 1163 2567657 AluYb8
chr3 106289183 - 2559 0 Novel
chr3 107862479 + 3296 2571103 AluYb8
chr3 108215708 - 672 2571564 AluYk4
chr3 109153427 + 12 0 Novel
chr3 111226356 - 690 0 Novel
chr3 111293960 + 66 2575815 AluJb
chr3 112167355 + 33 2576965 AluSg
chr3 112291108 + 246 2577145 AluYb8
chr3 112364448 + 35 2577233 AluY
chr3 113047165 + 1086 0 Novel
chr3 113234166 - 1987 2578386 AluYk4
chr3 113419437 - 22 2578668 AluSq2
chr3 113421623 + 51 2578676 AluSg
chr3 114374418 + 1376 2580008 AluYb9
chr3 115383097 + 138 0 Novel
chr3 115494089 + 1010 2581504 AluYk4
chr3 116146286 + 1301 2582357 AluYb8
chr3 116522713 - 409 2582829 AluYb8
chr3 117029116 + 504 2583504 AluYb8
chr3 117193568 - 206 0 Novel
chr3 118172088 + 278 0 Novel
chr3 120066557 + 1459 2587667 AluYb8
chr3 121214858 + 53 0 Novel
chr3 121241477 + 2285 2589139 AluYb8
chr3 121272599 - 31 2589211 AluSg4
chr3 121366147 + 31 2589424 AluY
chr3 121394002 + 720 2589466 AluYb8
chr3 122138432 - 463 2590557 AluYb8
chr3 122330505 + 19 2590886 AluSx1
chr3 123682995 + 2751 2592999 AluYk4
chr3 124568693 + 36 0 Novel
chr3 124900144 - 432 2594895 AluYb8
chr3 127015554 + 491 0 Novel
chr3 127311547 + 3194 2598529 AluYb8
chr3 127601159 - 2871 2599034 AluYb9
chr3 127702296 - 21 2599180 AluSg
chr3 128872784 - 40 2601279 AluYf5
chr3 128929479 - 26 2601405 AluSc
chr3 129184804 + 44 2601933 AluYb8
chr3 129847151 + 24 2603177 AluSp
chr3 130280815 + 1929 2603792 AluYb8
chr3 130458239 + 1805 2604012 AluYk4
chr3 130993816 + 1776 2604750 AluYb8
chr3 131996123 - 2437 2606271 AluYb8
chr3 133206527 - 26 2608003 AluSg
chr3 133490280 - 2423 2608494 AluYb8
chr3 135466808 - 22 2611159 AluY
chr3 136299694 + 704 2612468 AluYb8
chr3 136301339 - 16 2612473 AluSx
chr3 136398269 - 151 2612674 AluYk4
chr3 137913815 - 19 2614921 AluYb8
chr3 137975571 + 37 2615005 AluYk4
chr3 139014731 - 4604 2616834 AluYb8
chr3 140680396 - 19 2619192 AluYk4
chr3 142385957 - 15 2622077 AluSc
chr3 142541077 + 17 2622318 AluSp
chr3 142957665 + 16 2622940 AluY
chr3 143018604 + 16 2623017 AluY
chr3 143467864 + 523 2623621 AluYb8
chr3 143536309 + 628 2623703 AluYb8
chr3 143588037 + 15 2623766 AluY
chr3 143624372 + 1339 2623832 AluYb8
chr3 144204872 + 1895 2624598 AluYb8
chr3 145969572 + 15 2626934 AluY
chr3 146799173 + 821 2627980 AluYb8
chr3 146966840 - 1300 2628195 AluYb8
chr3 147628967 + 3429 2629019 AluYb8
chr3 149446395 - 497 2631712 AluYb8
chr3 150086220 - 3762 2632684 AluYb8
chr3 152494833 + 477 2636174 AluYb8
chr3 152495034 + 28 2636173 AluY
chr3 152810904 + 149 2636718 AluSq
chr3 153549604 - 2325 2637789 AluYb8
chr3 154308024 + 420 2638871 AluYk4
chr3 154789649 - 1645 2639477 AluYb9
chr3 155017215 + 44 2639751 AluY
chr3 155160481 - 22 2639957 AluY
chr3 155204632 + 1954 2639997 AluYb8
chr3 155410953 - 31 2640261 AluYb8
chr3 155452817 + 32 2640327 AluY
chr3 155529499 - 15 2640477 AluSg7
chr3 156724113 + 1093 2642175 AluYb8
chr3 157757399 - 1387 2643600 AluYb8
chr3 158034552 + 17 2643941 AluYf4
chr3 158056780 - 818 2643968 AluYb8
chr3 158223536 - 417 0 Novel
chr3 160237281 - 1379 2647116 AluYb9
chr3 162025920 + 3019 2649673 AluYb8
chr3 163029209 - 2602 2650936 AluYb8
chr3 163363495 + 1495 2651392 AluYb8
chr3 169160033 + 59 2659065 AluSx
chr3 169463352 + 167 2659450 AluYb8
chr3 169474302 - 49 0 Novel
chr3 170114702 - 65 2660632 AluSx
chr3 170272656 - 15 2660920 AluSx3
chr3 170295106 - 2396 2660956 AluYb8
chr3 171272567 - 72 2662363 AluSz
chr3 171810927 + 15 2663198 AluJo
chr3 173506686 - 34 2665568 AluSx3
chr3 174410756 + 699 0 Novel
chr3 175238405 + 1615 2668050 AluYb8
chr3 176608967 + 34 0 Novel
chr3 176609288 + 1385 2669863 AluYk4
chr3 176654665 + 2124 2669919 AluYk4
chr3 176936684 + 36 2670419 AluYk4
chr3 177028374 + 989 2670622 AluYb8
chr3 177278817 - 807 2671033 AluYb8
chr3 178111025 - 1220 0 Novel
chr3 179531783 + 23 2674451 AluYb8
chr3 179531928 + 32 2674450 AluSx
chr3 180204519 - 88 2675423 AluY
chr3 180543594 + 11 2675916 AluSz
chr3 180923988 + 54 2676499 AluSq2
chr3 181209591 - 2037 2676920 AluYb8
chr3 181400442 + 1229 2677242 AluYb8
chr3 181739635 + 13 2677901 AluY
chr3 181948396 + 1664 2678190 AluYb9
chr3 182096682 + 21 2678385 AluYa5
chr3 182176302 + 1465 2678500 AluYb8
chr3 182199563 + 1152 2678529 AluYb9
chr3 182439743 + 26 2678880 AluSq2
chr3 182922867 - 37 2679697 AluSx
chr3 183817201 - 2090 2681347 AluYb8
chr3 183920678 + 38 2681538 AluSx
chr3 184182842 + 50 2682032 AluY
chr3 184809906 + 37 2683068 AluSx
chr3 185017673 + 38 2683427 AluYb8
chr3 185253710 + 20 2683881 AluSx1
chr3 185662732 - 1042 2684683 AluYk4
chr3 185672120 + 11 2684702 AluY
chr3 186029604 - 2890 2685323 AluYb8
chr3 186466499 - 44 2686074 AluSx1
chr3 187484108 + 1995 2687790 AluYb8
chr3 188883231 + 17 0 Novel
chr3 191221541 - 1404 2693595 AluYb8
chr3 191856078 - 53 2694441 AluYb8
chr3 192648782 - 18 2695671 AluYb8
chr3 193294379 + 1252 2696662 AluYb8
chr3 194154291 + 978 2698016 AluYb8
chr3 194284389 + 47 2698284 AluSx
chr3 194312646 - 45 2698346 AluYb8
chr3 194364790 - 3130 2698463 AluYb8
chr3 195194427 + 195 2699841 AluYb8
chr3 195248768 + 13 2700063 AluSz6
chr3 195288948 + 20 2700140 AluSz
chr3 196267555 - 18 2702091 AluY
chr3 196422850 + 24 2702401 AluSx1
chr3 197480930 + 22 2704270 AluY
chr4 50175 - 61 2705176 AluY
chr4 401032 - 2753 2705652 AluYb8
chr4 705565 + 21 2706048 AluYb8
chr4 1708558 - 48 2707113 AluSx
chr4 1708645 - 20 2707114 AluYb9
chr4 2507371 + 54 2708263 AluY
chr4 2523827 - 1599 2708297 AluYb9
chr4 2972716 + 17 2709055 AluY
chr4 4053066 - 287 2710518 AluYb8
chr4 4332491 + 14 2711034 AluY
chr4 5044532 - 2700 2712401 AluYb8
chr4 5694293 - 1999 2713483 AluYb8
chr4 6680107 + 3485 2715322 AluYb8
chr4 6899600 - 14 2715724 AluSx
chr4 6900217 - 22 2715726 AluY
chr4 7127388 - 130 2716111 AluSx1
chr4 7154210 + 30 2716158 AluY
chr4 8675022 - 52 2718541 AluSx
chr4 9061474 + 73 2719084 AluSc
chr4 9854195 + 1112 2720118 AluYb8
chr4 10863984 + 1303 2721527 AluYb8
chr4 11278485 + 11 2722227 AluYk4
chr4 11389597 - 2457 2722429 AluYb8
chr4 11542936 + 2357 2722692 AluYb8
chr4 12116933 - 2141 2723591 AluYb8
chr4 12264570 - 324 2723814 AluYk4
chr4 12804787 - 1948 2724608 AluYb8
chr4 14334143 - 371 2727082 AluYb8
chr4 14486587 + 24 0 Novel
chr4 14532334 - 76 2727368 AluSq2
chr4 15245056 + 679 2728574 AluYb8
chr4 15770438 + 1986 2729471 AluYb8
chr4 16453351 + 18 2730559 AluY
chr4 16646858 - 1887 2730878 AluYb8
chr4 16657842 + 979 2730890 AluY
chr4 16736651 + 53 2731036 AluSq
chr4 17037861 + 1418 2731603 AluYb8
chr4 17038155 + 59 2731604 AluY
chr4 17311984 - 11 0 Novel
chr4 17388661 - 47 2732232 AluSx
chr4 22043221 + 32 0 Novel
chr4 22050742 + 2558 2739545 AluYb8
chr4 22168222 + 55 2739691 AluY
chr4 22319041 - 98 2739896 AluYk4
chr4 23721663 - 663 2741988 AluYb8
chr4 25594856 - 28 2745212 AluSz
chr4 25920845 + 1910 2745918 AluYb8
chr4 26199578 - 17 2746470 AluSp
chr4 26742677 - 1533 2747418 AluYb8
chr4 27706430 + 10 2748841 AluYk11
chr4 28925333 - 721 0 Novel
chr4 29422845 - 837 2751271 AluYb8
chr4 30242712 + 1472 2752422 AluYk4
chr4 30892063 - 228 0 Novel
chr4 31672681 + 2215 2754375 AluYb8
chr4 32540594 - 25 2755607 AluY
chr4 32744663 + 3161 2755890 AluYb8
chr4 33580742 - 447 2757075 AluJb
chr4 33701663 - 1696 2757239 AluYb9
chr4 34222925 - 901 2757956 AluYb8
chr4 35317551 + 633 0 Novel
chr4 35483397 - 888 2759711 AluYb8
chr4 36004088 + 1936 2760391 AluYb8
chr4 37007289 - 3374 2761747 AluYb8
chr4 37225083 + 1061 2762099 AluYb8
chr4 37358777 - 475 0 Novel
chr4 37766273 - 362 2762865 AluYb8
chr4 38280338 - 46 2763719 AluY
chr4 38487069 + 1755 2764038 AluYb8
chr4 38704267 + 13 2764402 AluSx
chr4 38883632 - 2024 2764725 AluYb8
chr4 39410540 - 222 0 Novel
chr4 41103180 - 1965 2769476 AluYb9
chr4 41108812 + 41 2769484 AluY
chr4 43398507 - 2120 2772868 AluYb8
chr4 43399969 - 447 0 Novel
chr4 44319575 + 1380 2774099 AluYb8
chr4 45223032 - 930 2775265 AluYk4
chr4 45568022 + 2066 2775741 AluYb8
chr4 45994025 + 1619 2776289 AluYb8
chr4 46151048 + 1361 2776512 AluYb8
chr4 46908165 + 1766 2777522 AluYb8
chr4 48321469 - 10 2779732 AluY
chr4 49189487 + 1077 2781001 AluYk4
chr4 49611434 - 1385 2781402 AluYk11
chr4 53234658 + 331 0 Novel
chr4 53290756 - 962 2782254 AluYk4
chr4 54113725 - 2455 2783487 AluYb8
chr4 55122724 + 45 2785047 AluSx
chr4 55353521 + 2323 2785383 AluYb8
chr4 55998908 + 1035 2786349 AluYb8
chr4 57082845 - 1992 2788189 AluYb8
chr4 57252658 - 1060 2788469 AluYb8
chr4 57501648 - 722 2788914 AluYb8
chr4 57841188 + 36 2789668 AluSx1
chr4 58001906 + 1674 2789946 AluYb8
chr4 58061151 + 2251 2790040 AluYb8
chr4 61035466 - 692 2793847 AluYb8
chr4 61825090 - 905 0 Novel
chr4 62055082 - 1080 2795169 AluSx1
chr4 62735015 - 84 2796093 AluYb8
chr4 62740845 + 1463 2796102 AluYb8
chr4 64442893 + 1096 2798331 AluYb8
chr4 64472547 + 25 2798371 AluSx1
chr4 64549876 - 22 2798469 AluY
chr4 64839419 - 34 2798851 AluY
chr4 65080009 + 399 2799151 AluYb8
chr4 65199437 - 1541 2799315 AluYb8
chr4 65519209 - 457 2799728 AluYk4
chr4 65597492 - 3512 2799821 AluYb8
chr4 65678737 + 16 2799913 AluSz6
chr4 66397074 + 1128 2800849 AluYb8
chr4 67261793 - 682 2801999 AluYb8
chr4 68657820 - 2547 2803882 AluYb9
chr4 68853972 - 76 2804155 AluYk4
chr4 68944761 - 528 0 Novel
chr4 69305854 + 862 2804783 AluYk4
chr4 71792422 - 177 2808079 AluY
chr4 71887111 + 887 2808249 AluYb9
chr4 73511659 - 29 2810308 AluSx
chr4 73943794 - 66 2810890 AluY
chr4 74121762 + 34 2811191 AluSq2
chr4 74787950 + 888 2812062 AluYb8
chr4 75944912 - 1439 2813586 AluYb8
chr4 76394612 + 1639 2814078 AluYb8
chr4 76528503 + 271 2814280 AluYb9
chr4 76993804 - 412 0 Novel
chr4 77389881 - 51 2815839 AluY
chr4 77976939 + 37 2816803 AluSx1
chr4 78143143 - 16 2817079 AluSz6
chr4 78584495 - 1503 2817468 AluYb8
chr4 79322962 - 780 0 Novel
chr4 79361505 + 1363 2818627 AluYb8
chr4 79599818 - 1306 2818992 AluYb9
chr4 80205723 - 188 2819858 AluYb8
chr4 80354334 + 1722 2820044 AluYb8
chr4 81264642 - 2648 2821140 AluYb8
chr4 81415248 + 2605 2821316 AluYb8
chr4 82185860 + 12 2822337 AluY
chr4 82356264 - 619 2822556 AluYb8
chr4 83368178 + 1878 2824072 AluYb8
chr4 83953776 + 38 2825115 AluY
chr4 85034992 - 11 2827067 AluSq2
chr4 86564730 + 209 2829115 AluYb9
chr4 87890731 - 14 2831010 AluYk4
chr4 88296592 - 38 2831687 AluSp
chr4 88775972 + 1632 2832394 AluYb8
chr4 89248484 - 1806 2833211 AluYb8
chr4 89946734 + 1585 2834267 AluYb8
chr4 90544360 - 23 2835132 AluYk4
chr4 90548635 + 889 2835137 AluYb9
chr4 91495738 + 162 2836366 AluYb9
chr4 92345487 + 1660 2837431 AluYb8
chr4 92403252 - 1927 2837515 AluYb8
chr4 95413261 - 328 0 Novel
chr4 95870786 + 508 2842194 AluYb8
chr4 95964025 - 2770 2842345 AluYb8
chr4 96180231 + 1848 2842596 AluYb8
chr4 96835576 + 1962 2843397 AluYb8
chr4 97050724 + 89 2843680 AluYb8
chr4 97466678 + 538 2844208 AluYb8
chr4 97572095 - 477 2844353 AluYb9
chr4 98375363 - 223 2845342 AluYb8
chr4 98398960 + 10 2845377 AluY
chr4 98590646 - 286 2845617 AluYb8
chr4 99275532 + 845 2846501 AluYb8
chr4 99879102 + 266 2847445 AluYb8
chr4 100441571 + 291 2848197 AluYk4
chr4 101597635 + 14 2849747 AluSg
chr4 102170016 - 909 2850491 AluYb8
chr4 102216157 - 1448 2850550 AluYb8
chr4 102374805 + 11 2850780 AluY
chr4 103077575 + 15 2851689 AluY
chr4 103133330 - 1511 0 Novel
chr4 105784593 - 1929 2855168 AluYb8
chr4 105804127 + 1101 2855192 AluYb8
chr4 107126241 + 627 2856886 AluYb8
chr4 108554774 - 1253 2858655 AluYk4
chr4 108642325 + 54 2858772 AluSg
chr4 110730783 + 43 2861851 AluSx
chr4 113148872 + 2224 2865156 AluYb9
chr4 114582270 + 16 2867357 AluY
chr4 114813358 - 628 2867670 AluYb8
chr4 115549912 - 1710 0 Novel
chr4 115752527 + 1896 2868804 AluYb8
chr4 115830515 - 362 2868880 AluYb8
chr4 117350564 - 67 0 Novel
chr4 120014145 + 39 2874480 AluYb8
chr4 120189021 - 1378 2874731 AluYb8
chr4 120469522 + 15 2875147 AluYk11
chr4 120508858 + 492 2875194 AluYb8
chr4 120607250 - 317 2875356 AluYb8
chr4 121507262 - 1997 2876494 AluYb8
chr4 121582264 + 1083 0 Novel
chr4 122878224 + 10 2878364 AluSc8
chr4 124967819 - 837 0 Novel
chr4 125247775 - 40 2881609 AluSq
chr4 125575915 + 45 2882040 AluY
chr4 125612346 - 1346 2882091 AluYb8
chr4 125671732 - 294 2882181 AluYb8
chr4 129014450 - 556 2886722 AluYk4
chr4 129207256 + 15 0 Novel
chr4 129881774 - 817 2888106 AluYb8
chr4 130716779 + 686 2889124 AluYb8
chr4 131346035 - 819 2889913 AluYb8
chr4 131700943 + 807 2890384 AluYb8
chr4 132287483 + 176 0 Novel
chr4 132906531 - 865 2891996 AluYb8
chr4 133100024 - 888 2892252 AluYb9
chr4 133790458 - 920 2893101 AluYb9
chr4 134922366 + 39 0 Novel
chr4 137734257 - 3014 2898060 AluYb8
chr4 138570172 - 1601 2899102 AluYb8
chr4 139529782 - 1649 2900315 AluYb9
chr4 140268885 - 2546 2901677 AluYb8
chr4 140932817 + 1025 2902723 AluYb8
chr4 141058461 + 35 2902900 AluYk4
chr4 141316619 + 10 2903280 AluSc
chr4 144505261 - 3039 2907548 AluYb8
chr4 144573634 + 184 2907631 AluYb9
chr4 146318814 - 639 2909889 AluYb8
chr4 146582122 - 1947 2910274 AluYb8
chr4 147118177 + 755 2910971 AluYb8
chr4 148151535 + 1655 2912324 AluYb8
chr4 148857799 + 2782 2913450 AluYb8
chr4 150161037 - 321 2915060 AluYb8
chr4 150554012 - 2133 2915562 AluYb8
chr4 150557994 - 1583 2915569 AluYb8
chr4 151149877 - 2797 2916425 AluYb8
chr4 152106896 - 22 2917973 AluSx1
chr4 152599792 + 10 0 Novel
chr4 153441284 - 1061 2919977 AluYb9
chr4 154124742 - 40 2921049 AluSz
chr4 156818978 + 1802 2924787 AluYb8
chr4 157300364 - 1185 2925445 AluYb8
chr4 157954269 - 1738 2926345 AluYk4
chr4 158133680 - 1350 2926584 AluYb8
chr4 158301546 + 1164 2926795 AluYb8
chr4 158372696 + 995 2926891 AluYb8
chr4 158755526 + 878 2927372 AluYb8
chr4 159063415 + 3587 2927764 AluYb8
chr4 159388658 - 1255 2928196 AluYk4
chr4 159613244 - 58 2928534 AluY
chr4 159751733 + 2531 2928775 AluYb8
chr4 160015940 + 76 2929181 AluYb8
chr4 160283516 + 34 2929547 AluSz
chr4 160975381 - 23 0 Novel
chr4 160975385 - 826 2930427 AluYb8
chr4 162209517 - 2303 2931933 AluYb8
chr4 162642129 - 2437 2932526 AluYb9
chr4 163046174 + 64 2933118 AluY
chr4 163164066 - 2003 2933295 AluYb8
chr4 163302253 + 21 2933492 AluSp
chr4 163501770 - 703 2933792 AluYb8
chr4 164502273 + 521 2935120 AluYb8
chr4 165830877 + 65 2936983 AluSx1
chr4 165960649 - 1110 2937209 AluYb8
chr4 165976754 + 43 2937245 AluSp
chr4 169351047 - 62 2941745 AluSq
chr4 169591583 - 892 2942082 AluYb8
chr4 169655206 + 143 2942169 AluYk4
chr4 169731504 - 1343 2942294 AluSq2
chr4 169992563 + 37 0 Novel
chr4 170839222 + 66 2943977 AluYk4
chr4 171635214 - 312 2944971 AluYk4
chr4 172398900 - 809 2945951 AluYk4
chr4 172433293 + 1263 2945993 AluYb8
chr4 173088808 - 673 2946849 AluYb8
chr4 173300380 - 2440 2947099 AluYb9
chr4 173482103 - 836 2947355 AluYb8
chr4 173681306 + 3235 2947626 AluYb9
chr4 174181108 + 14 2948266 AluSx1
chr4 174329843 - 213 2948481 AluYk4
chr4 175313617 + 2349 2949780 AluYb8
chr4 176634661 + 300 2951423 AluSx3
chr4 178166222 - 23 2953551 AluJb
chr4 178514238 - 210 2954056 AluYb8
chr4 179822284 - 863 2955795 AluYb8
chr4 179956833 - 2085 2955997 AluYb9
chr4 180165465 + 2247 2956276 AluYb8
chr4 182010546 - 22 0 Novel
chr4 182010574 - 624 2958703 AluYk4
chr4 182495383 - 1139 2959300 AluYb8
chr4 182640058 - 2101 2959488 AluYb8
chr4 183219824 - 20 2960204 AluSx
chr4 184445525 + 29 2962000 AluJb
chr4 185594602 + 206 2963815 AluYk11
chr4 185782667 - 14 2964122 AluSx
chr4 186050908 + 12 2964542 AluY
chr4 186053872 - 93 2964550 AluYk4
chr4 186137994 + 14 2964724 AluSq
chr4 186221641 + 11 2964868 AluSx1
chr4 186365426 + 720 2965113 AluYb8
chr4 188179396 + 25 2967543 AluSq2
chr4 188341940 - 3309 2967731 AluYb8
chr4 188817696 - 126 2968371 AluYb8
chr4 189155456 - 20 2969014 AluSq2
chr4 190146703 - 10 2970301 AluYk4
chr4 190624621 - 1293 2970874 AluYb8
chr4_gl000193_random 149622 - 632 0 Novel
chr4_gl000194_random 165361 - 618 4384594 AluYb8
chr5 57097 - 669 0 Novel
chr5 312119 + 44 2971719 AluSz
chr5 1941478 + 1898 2973213 AluYb8
chr5 2599230 - 585 2973851 AluYb8
chr5 3499253 - 609 2974798 AluYb8
chr5 3502661 + 391 2974803 AluYb8
chr5 4084686 + 43 2975384 AluSx
chr5 4202352 - 15 2975533 AluY
chr5 5229110 - 2755 2976671 AluYb8
chr5 6218107 + 1818 0 Novel
chr5 6524362 - 4553 2978266 AluYb8
chr5 7222268 + 578 2979168 AluYb8
chr5 7511387 - 10 2979555 AluSx3
chr5 7674967 - 326 2979758 AluYk4
chr5 8124939 - 36 2980277 AluSq2
chr5 9778311 + 2292 2982226 AluYb8
chr5 10443433 - 769 2983192 AluYb8
chr5 10634975 - 155 0 Novel
chr5 15346231 - 132 2989679 AluYk4
chr5 16389503 - 2416 2991115 AluYb8
chr5 18204677 + 2709 2993880 AluYb8
chr5 18570175 + 235 0 Novel
chr5 18680721 - 15 2994494 AluSz
chr5 18765041 - 590 2994607 AluYb8
chr5 18903051 + 819 2994799 AluYb8
chr5 23175915 + 18 3000738 AluY
chr5 23374875 + 572 3001025 AluYb8
chr5 23559546 - 20 3001266 AluJb
chr5 23657729 - 1160 3001422 AluYb8
chr5 24452833 - 505 3002488 AluYb8
chr5 25275392 - 86 3003596 AluYb8
chr5 25353701 - 433 3003720 AluYk4
chr5 25368291 - 1632 3003731 AluYb8
chr5 25807884 + 34 0 Novel
chr5 26029140 + 60 3004627 AluYb8
chr5 26725997 + 507 3005545 AluYb8
chr5 27207171 - 2178 3006248 AluYb8
chr5 29396625 - 2381 3009173 AluYb8
chr5 29459315 + 552 3009255 AluYb8
chr5 29786300 - 792 3009695 AluYb8
chr5 29844880 - 388 3009775 AluYb8
chr5 31484177 - 1792 3011809 AluYb8
chr5 31791124 + 130 3012361 AluYk4
chr5 32050356 + 63 3012852 AluSz
chr5 32185616 - 1930 3013123 AluYb8
chr5 32732046 - 2766 3014121 AluYb8
chr5 32762582 + 56 0 Novel
chr5 33355914 + 599 3014930 AluYb8
chr5 34251674 - 751 3016255 AluYb8
chr5 34327446 - 511 3016354 AluYb8
chr5 34910556 + 21 0 Novel
chr5 34939689 + 1514 3017334 AluYb8
chr5 34984619 + 2475 3017408 AluYb8
chr5 35796408 - 26 3018552 AluYk4
chr5 36034146 - 34 3018842 AluSp
chr5 37159532 + 1681 3020524 AluYb8
chr5 37293800 - 1267 3020777 AluYb9
chr5 37294131 - 97 0 Novel
chr5 37427190 - 36 3021113 AluYk4
chr5 37468135 + 185 3021192 AluYk4
chr5 39070266 - 1049 3023564 AluYb8
chr5 39667126 - 2027 3024412 AluYb8
chr5 40118505 - 87 3025024 AluY
chr5 40257692 + 1435 3025201 AluYb8
chr5 41603984 - 1274 3027059 AluYb8
chr5 42563415 - 2789 3028184 AluYb8
chr5 42681737 - 104 3028359 AluYk4
chr5 43605317 - 1823 3029758 AluYb8
chr5 43614938 - 911 3029776 AluYb8
chr5 43708494 - 1412 3029902 AluYb8
chr5 44123995 + 25 3030325 AluYk4
chr5 44867997 - 1776 3031209 AluYb9
chr5 46164090 - 279 3032636 AluYb9
chr5 50242609 - 2095 3033528 AluYb8
chr5 50397509 - 3724 3033733 AluYb8
chr5 51432337 - 118 0 Novel
chr5 52134629 - 33 3035901 AluJb
chr5 52424300 + 2087 3036294 AluYb8
chr5 52485056 + 2800 3036377 AluYb9
chr5 52705466 - 1898 3036631 AluYb8
chr5 52901543 - 43 3036931 AluY
chr5 53668366 + 990 3037982 AluYb8
chr5 54504707 - 12 3039223 AluSx1
chr5 54594557 - 750 3039372 AluYb8
chr5 54855620 - 3935 3039788 AluYb8
chr5 56573834 - 582 3042766 AluSx1
chr5 57716206 - 658 0 Novel
chr5 58185630 - 50 3044964 AluSx
chr5 58846841 + 52 3045867 AluSg
chr5 58868625 + 638 3045893 AluYk4
chr5 59325976 - 2346 3046544 AluYb8
chr5 59600171 - 1299 3046880 AluYb8
chr5 60992291 - 650 3048827 AluYk4
chr5 61293621 - 454 3049209 AluYb8
chr5 61857099 - 454 0 Novel
chr5 62621026 + 1581 3051162 AluYb8
chr5 62887723 + 1102 3051488 AluYb9
chr5 63073226 + 1953 3051725 AluYb8
chr5 64567203 - 14 0 Novel
chr5 64870609 + 2832 3054172 AluYb8
chr5 66103023 - 1452 3056032 AluYb8
chr5 66509145 + 183 3056548 AluSg7
chr5 67473811 - 3557 3057831 AluYk4
chr5 68501855 + 13 3059402 AluY
chr5 68595255 + 308 3059607 AluYk4
chr5 68642260 + 31 0 Novel
chr5 70838813 - 39 3063554 AluJb
chr5 70839123 - 16 0 Novel
chr5 70927686 + 1604 3063724 AluYb8
chr5 71280298 + 435 3064227 AluYk4
chr5 71383992 - 468 3064352 AluYk4
chr5 71474149 + 532 3064467 AluSz
chr5 72330943 - 41 3065720 AluJb
chr5 73038348 - 42 3066796 AluYb8
chr5 73061676 - 55 3066823 AluYk11
chr5 74626476 - 14 3069060 AluSx1
chr5 75853949 + 10 3070904 AluSx1
chr5 76021913 - 26 3071151 AluSx
chr5 76022055 - 177 3071152 AluYk4
chr5 76753585 - 162 0 Novel
chr5 77048701 + 1211 3072736 AluYb8
chr5 77947080 - 40 0 Novel
chr5 77997032 + 10 3074080 AluSx
chr5 78278065 + 883 3074481 AluYb8
chr5 78428816 + 28 0 Novel
chr5 78731648 - 2064 3075323 AluYb8
chr5 79532665 + 18 3076664 AluSx
chr5 80492974 - 1624 3078341 AluYb8
chr5 80701942 - 1433 3078621 AluYb8
chr5 80751137 - 1479 3078687 AluYb8
chr5 81182842 + 713 3079275 AluYb8
chr5 81987089 - 1958 3080428 AluYb9
chr5 83504196 - 369 3082385 AluYb8
chr5 84294868 + 2225 3083477 AluYb8
chr5 85071142 - 34 3084441 AluSp
chr5 85273795 + 1691 3084731 AluYb9
chr5 86470243 - 17 3086340 AluY
chr5 87619196 - 40 3087794 AluYk11
chr5 88202396 + 39 0 Novel
chr5 88303787 - 794 3088684 AluYb8
chr5 88773659 + 1519 3089268 AluYb8
chr5 88910404 - 1671 3089440 AluYb8
chr5 89381814 + 673 3089953 AluYb8
chr5 89729084 - 29 3090384 AluSq2
chr5 90105092 + 448 3090877 AluYk4
chr5 90506629 - 48 0 Novel
chr5 90819301 + 221 0 Novel
chr5 91030164 + 38 3092294 AluSp
chr5 91692540 - 815 3093018 AluYb8
chr5 92677477 + 627 3094211 AluYb8
chr5 93486821 - 793 3095126 AluYb8
chr5 94896832 + 26 3096919 AluY
chr5 94908181 - 734 3096940 AluYk4
chr5 95736490 - 45 3098082 AluYk11
chr5 95788353 - 1402 3098154 AluYb8
chr5 96515901 + 13 0 Novel
chr5 97515203 - 47 3100392 AluY
chr5 98187582 + 1182 3101187 AluYb8
chr5 98427032 + 777 3101592 AluYb8
chr5 98610765 + 73 3101775 AluYb8
chr5 99079409 + 1520 3102437 AluYb8
chr5 99406058 - 1299 3102864 AluYb8
chr5 99608145 - 829 3103128 AluYb8
chr5 99752388 - 1248 3103333 AluYb8
chr5 100189986 - 32 3103915 AluY
chr5 100984518 - 2333 3104829 AluYb8
chr5 101056690 - 1222 3104915 AluYb8
chr5 104004789 - 886 3108728 AluYk4
chr5 105553631 - 11 3110741 AluYf4
chr5 105686229 + 38 3110949 AluY
chr5 106958421 - 2013 3112472 AluYb8
chr5 108263279 + 2399 3114246 AluYb8
chr5 109051012 + 771 0 Novel
chr5 109751207 + 16 3116086 AluY
chr5 111317928 + 722 3118016 AluYb8
chr5 111567181 - 610 3118343 AluYb8
chr5 112273556 - 1058 3119378 AluYb8
chr5 114464148 - 1709 3122093 AluYb8
chr5 115894477 + 239 3123982 AluYb8
chr5 115953988 - 544 3124065 AluYb8
chr5 116224781 + 13 3124505 AluSx
chr5 116428520 + 66 3124817 AluYb8
chr5 116464075 + 1359 3124868 AluYb9
chr5 118327394 + 146 3127332 AluYb8
chr5 118327529 + 113 3127331 AluSx
chr5 118795889 + 1578 3128055 AluYk4
chr5 120144052 + 13 0 Novel
chr5 120755653 + 678 3130446 AluYb8
chr5 120829118 + 15 3130541 AluSq2
chr5 121337575 + 710 3131155 AluYb8
chr5 122613693 + 400 3132888 AluYb8
chr5 123993053 - 11 3134589 AluY
chr5 124601826 + 1060 3135425 AluYk4
chr5 124754598 - 940 3135624 AluYb8
chr5 125841446 + 422 3136881 AluYb8
chr5 126192260 + 99 3137644 AluYk4
chr5 126309908 + 1729 3137798 AluYb8
chr5 126495570 - 3646 3138011 AluYb8
chr5 126942679 + 798 3138568 AluYb8
chr5 127780084 + 721 3139611 AluYb8
chr5 127836456 + 962 3139681 AluYk4
chr5 128284485 + 872 3140204 AluYb8
chr5 128314849 - 374 0 Novel
chr5 128918584 + 21 3140967 AluY
chr5 129049811 - 1910 3141132 AluYb8
chr5 129254499 - 1413 3141374 AluYb8
chr5 130306586 - 60 3142672 AluSq2
chr5 130333395 + 747 3142708 AluYb8
chr5 130853239 - 593 0 Novel
chr5 131681938 + 1735 3144644 AluYb8
chr5 132801933 - 1855 3146340 AluYk4
chr5 133850792 + 12 3148008 AluY
chr5 136398622 - 1377 3151539 AluYb8
chr5 136655333 - 2145 3151868 AluYb8
chr5 137888826 - 78 3154102 AluSx1
chr5 138213455 + 1541 3154756 AluYb8
chr5 138229630 + 41 3154775 AluSg
chr5 138505489 + 19 3155176 AluSx3
chr5 138586670 + 1457 3155363 AluYb8
chr5 138894493 - 1121 3155857 AluSz
chr5 138894629 - 110 3155857 AluSz
chr5 138989826 - 20 3156109 AluSg
chr5 139369692 + 492 3156693 AluYk4
chr5 139595119 - 1167 0 Novel
chr5 139723420 - 37 3157252 AluSx
chr5 140455850 - 1299 3158422 AluYb8
chr5 140712946 - 22 0 Novel
chr5 140756573 + 1154 3158735 AluYb9
chr5 141758663 + 337 0 Novel
chr5 141930587 + 68 3160882 AluJb
chr5 141998818 + 30 3161008 AluYk11
chr5 142369531 + 605 0 Novel
chr5 142373053 + 1927 3161630 AluYb8
chr5 143195590 + 1718 3162860 AluYb8
chr5 143300143 + 26 0 Novel
chr5 143556284 + 1628 3163407 AluYb8
chr5 143658379 + 756 3163559 AluYb8
chr5 144123302 + 2426 3164189 AluYb8
chr5 144560641 - 592 3164806 AluYk4
chr5 145490378 - 12 3166342 AluSx
chr5 145538358 - 167 3166429 AluYk4
chr5 145581545 + 11 3166551 AluSx
chr5 145639235 - 1242 3166671 AluYb8
chr5 145902354 + 2266 3167139 AluYb8
chr5 145924318 - 12 3167185 AluSz
chr5 146857464 + 567 3168700 AluYb8
chr5 147508405 + 14 3169795 AluY
chr5 147587092 - 48 3169918 AluSx1
chr5 148096761 - 1237 0 Novel
chr5 148344165 - 41 3171122 AluYk4
chr5 148692687 - 13 0 Novel
chr5 149057081 - 1093 0 Novel
chr5 149367352 - 31 3173265 AluSg7
chr5 149746537 + 64 3174028 AluYb8
chr5 150309022 + 1588 3175060 AluYb8
chr5 150738233 - 2094 3175904 AluYb8
chr5 151399574 + 191 3177190 AluYk4
chr5 151932882 - 1955 3178090 AluYb8
chr5 152195924 + 29 3178414 AluYa5
chr5 152398176 - 953 3178703 AluYb8
chr5 153603178 - 29 3180751 AluSx
chr5 153936054 + 2418 3181457 AluYb9
chr5 154036805 - 20 0 Novel
chr5 154676610 + 2567 3182969 AluYb8
chr5 154951132 + 1560 3183400 AluYb8
chr5 155840126 + 2165 3184720 AluYb8
chr5 156388512 - 47 3185612 AluYk4
chr5 156404922 + 1945 3185649 AluYb8
chr5 156570710 + 39 3186026 AluSz
chr5 157168966 + 12 3187120 AluSx3
chr5 157338959 - 62 3187418 AluSq2
chr5 158257597 + 111 3188938 AluSc
chr5 158589761 + 1098 3189380 AluYb8
chr5 159075210 - 13 3190190 AluYk11
chr5 159160917 - 1239 3190317 AluYb9
chr5 160414675 + 58 3192638 AluSx1
chr5 160529064 + 106 3192823 AluSx1
chr5 160531491 - 300 0 Novel
chr5 160732342 + 1865 3193114 AluYb8
chr5 161297266 - 15 3193936 AluSp
chr5 161634391 + 674 0 Novel
chr5 162746465 - 1365 3195940 AluYb8
chr5 162747605 - 1677 3195942 AluYk4
chr5 162928707 - 1879 3196223 AluYb8
chr5 163081613 - 1505 3196478 AluYb8
chr5 165055658 + 1197 3199181 AluYb8
chr5 165210726 - 36 3199371 AluY
chr5 166151088 + 735 3200726 AluYb8
chr5 166637787 + 1155 3201525 AluYb8
chr5 166763821 - 923 3201709 AluYb9
chr5 166769851 + 1287 3201718 AluYb9
chr5 167434155 + 14 0 Novel
chr5 167833645 - 63 3203439 AluYk4
chr5 167872403 - 58 3203532 AluSx1
chr5 169011847 - 1980 3205429 AluYb8
chr5 170857491 - 1714 3208539 AluYb8
chr5 171169009 - 152 3209196 AluSx1
chr5 171514951 + 1942 3209878 AluYb8
chr5 171578667 + 50 3210021 AluSg
chr5 171801384 - 108 3210508 AluSx
chr5 172440277 - 13 3211896 AluY
chr5 172691634 - 41 3212418 AluSx1
chr5 173444957 + 2356 3213773 AluYb8
chr5 173607088 - 2183 3214082 AluYb8
chr5 173974691 + 2436 3214745 AluYb8
chr5 175078205 + 78 3216777 AluSx3
chr5 176418329 + 81 3219180 AluYk4
chr5 178075801 - 12 3222228 AluY
chr5 178525802 - 1082 3222986 AluYb8
chr5 178756826 - 2046 3223268 AluYb8
chr5 179119100 + 18 3223949 AluY
chr5 179767525 + 36 3225003 AluSp
chr5 180427505 - 779 3226016 AluYb8
chr5 180739432 + 1851 3226544 AluYb8
chr6 256784 + 416 3227065 AluSx
chr6 268521 + 35 0 Novel
chr6 544846 - 1919 3227400 AluYb8
chr6 850903 - 1548 3227770 AluYb8
chr6 901200 + 36 0 Novel
chr6 1030478 - 1117 3227981 AluYb8
chr6 2788843 - 92 3230303 AluYb8
chr6 2889628 - 38 3230462 AluY
chr6 3298905 - 1707 3231065 AluYb8
chr6 4285264 - 1858 3232580 AluYk4
chr6 4580235 - 275 3233014 AluYb8
chr6 5243325 + 3024 3234028 AluYb9
chr6 7002448 + 98 3236556 AluJb
chr6 7221724 + 2210 3236969 AluYb8
chr6 7345859 - 22 3237165 AluY
chr6 7779892 + 25 3237858 AluSx1
chr6 8165587 - 2241 3238402 AluYb8
chr6 8228261 + 957 3238510 AluYb8
chr6 9460373 - 17 3240201 AluYb8
chr6 10199772 + 1179 3241172 AluYb8
chr6 11052695 - 15 3242638 AluSq2
chr6 11751401 + 74 3243631 AluJb
chr6 12617316 - 2156 3244846 AluYb8
chr6 13521246 - 330 0 Novel
chr6 13618798 + 361 3246487 AluYb8
chr6 14330824 - 36 3247681 AluSx3
chr6 14524298 + 1550 3247985 AluYb8
chr6 15756964 + 2979 3250159 AluYb8
chr6 16613195 - 1946 3251474 AluYb8
chr6 17449312 + 30 3252844 AluSx1
chr6 17654870 + 39 3253182 AluSq4
chr6 17824689 - 18 3253537 AluY
chr6 17962256 - 36 3253787 AluSz
chr6 18010198 - 2421 3253895 AluYb8
chr6 18031003 - 86 3253935 AluSp
chr6 18327238 + 50 3254518 AluYk4
chr6 19137114 + 1500 0 Novel
chr6 19155986 + 1246 3255682 AluYb9
chr6 19458881 + 611 3256060 AluYk4
chr6 19522410 - 10 3256130 AluSz
chr6 20339575 - 13 3257388 AluYd8
chr6 20875229 - 2050 3258299 AluYb8
chr6 21011308 - 24 3258521 AluY
chr6 21192571 + 872 3258769 AluYb8
chr6 22315006 + 51 3260539 AluYk4
chr6 22721231 - 24 3261078 AluYb9
chr6 23020011 + 1084 3261456 AluYb8
chr6 23053533 + 670 3261509 AluYb8
chr6 23104320 - 1112 3261559 AluYb8
chr6 23685982 - 58 3262279 AluYb8
chr6 23844714 + 24 3262470 AluYa5
chr6 24167976 - 25 3262906 AluSc
chr6 24292032 + 16 3263052 AluYa5
chr6 24500206 + 27 3263450 AluY
chr6 24699757 + 14 3263782 AluY
chr6 25055508 - 78 3264383 AluYk4
chr6 25356604 + 1891 3264882 AluYb8
chr6 25380243 + 518 0 Novel
chr6 25919634 - 315 3265661 AluYk4
chr6 26625814 + 1063 3266924 AluYb8
chr6 26931118 - 37 0 Novel
chr6 27824938 + 1288 3268973 AluYb8
chr6 28041993 - 2049 3269296 AluYb8
chr6 28190552 + 829 3269528 AluYb8
chr6 29637017 + 21 3271621 AluSq2
chr6 29892854 - 28 0 Novel
chr6 29998478 - 517 0 Novel
chr6 30636126 - 39 3273093 AluSx
chr6 30971744 + 158 3273700 AluSx
chr6 31466563 + 1005 3274454 AluY
chr6 32178736 - 44 3275508 AluSx3
chr6 32196370 - 582 3275536 AluYb8
chr6 32314111 + 21 3275719 AluYb8
chr6 33093405 - 1120 3276784 AluYb8
chr6 33357648 + 16 3277257 AluY
chr6 34290325 + 15 3278878 AluY
chr6 34375302 - 34 3279074 AluSq2
chr6 34405341 + 14 0 Novel
chr6 34467269 - 12 3279304 AluSx1
chr6 35783647 - 959 3281856 AluYb9
chr6 35852476 - 22 3281984 AluSq2
chr6 35896243 - 31 3282078 AluSg
chr6 36180429 - 1697 3282613 AluYb9
chr6 36256554 + 1122 3282763 AluYb8
chr6 36554493 - 450 0 Novel
chr6 36850834 + 2252 3284027 AluYb8
chr6 36968535 - 118 0 Novel
chr6 37318360 - 27 3285032 AluSq2
chr6 37719040 + 2164 3285730 AluY
chr6 38326866 + 2428 3286658 AluYb8
chr6 39201761 - 53 3288028 AluYk4
chr6 39350752 + 170 0 Novel
chr6 39888842 - 11 3289044 AluY
chr6 39907346 - 45 3289080 AluY
chr6 41572439 - 2847 3291612 AluYb8
chr6 41580638 - 1505 3291629 AluYb8
chr6 41886250 - 166 3292212 AluY
chr6 41886384 - 92 3292213 AluYb8
chr6 42593871 + 10 3293698 AluY
chr6 43192908 + 14 3294917 AluSq2
chr6 43556894 + 2035 3295558 AluYk4
chr6 43680770 - 84 3295803 AluSx
chr6 43680905 - 76 3295804 AluYb8
chr6 44561044 + 21 3297291 AluSz6
chr6 44757469 + 329 0 Novel
chr6 45967806 + 936 3299296 AluYb8
chr6 45987122 - 1738 3299325 AluYb9
chr6 47069924 + 102 3300945 AluYb8
chr6 47435287 - 828 3301493 AluYk4
chr6 47679316 + 30 3301842 AluSc
chr6 47868589 - 1313 3302094 AluYb8
chr6 49194469 + 1891 3303792 AluYb8
chr6 49561910 - 777 0 Novel
chr6 49590870 + 1401 3304366 AluYk4
chr6 49609581 - 241 3304399 AluYk4
chr6 50383896 - 102 3305347 AluYk4
chr6 50734700 + 764 3305804 AluYb8
chr6 50770293 + 1335 3305866 AluYb8
chr6 51806372 + 2249 3307231 AluYb8
chr6 51929653 - 1250 0 Novel
chr6 54714531 - 620 0 Novel
chr6 54780303 - 950 3311674 AluYb8
chr6 55262015 - 1095 3312266 AluYb8
chr6 56050552 + 617 3313314 AluYb8
chr6 57711892 + 56 3315554 AluYk4
chr6 58318975 + 85 3316280 AluYk4
chr6 58413043 + 17 3316411 AluSc8
chr6 58706832 - 1729 3316733 AluYb9
chr6 62055706 + 1166 3316859 AluYb8
chr6 63214554 - 1609 3318146 AluYb8
chr6 64537436 - 1509 3319984 AluYb8
chr6 66474815 + 25 3322471 AluY
chr6 66648658 - 984 3322729 AluYb9
chr6 67015393 + 1132 3323181 AluYb8
chr6 67782360 + 320 0 Novel
chr6 68311318 + 1018 0 Novel
chr6 68996143 - 10 0 Novel
chr6 69543473 + 195 0 Novel
chr6 70455469 + 2205 3327667 AluYb8
chr6 70606128 - 2447 3327875 AluYb8
chr6 71135505 - 1102 3328497 AluYb8
chr6 71344641 - 1932 3328831 AluYb8
chr6 71702720 - 13 3329290 AluY
chr6 71729297 - 211 0 Novel
chr6 72242146 - 2302 3329997 AluYb8
chr6 72254391 + 1044 0 Novel
chr6 73999383 - 44 3332330 AluSx
chr6 73999522 - 230 3332331 AluYb9
chr6 74159838 - 57 3332727 AluSp
chr6 74469829 - 1458 3333443 AluYk11
chr6 75033052 + 1775 3334138 AluYb8
chr6 75584807 + 1701 3334813 AluYk4
chr6 75805032 - 2666 3335060 AluYb8
chr6 76031209 - 1680 3335331 AluYb8
chr6 77384075 - 2408 3337236 AluYb8
chr6 78073157 + 18 3338010 AluSq4
chr6 80393483 + 27 3340910 AluSc8
chr6 80470247 + 14 3341017 AluY
chr6 81834158 - 29 0 Novel
chr6 82351354 - 2759 3343375 AluYb8
chr6 82944895 + 23 3344148 AluSq2
chr6 83992646 - 11 3345610 AluY
chr6 85382227 - 698 3347411 AluYb8
chr6 85745905 - 1473 3347858 AluY
chr6 85762217 - 1950 3347883 AluYb8
chr6 85840266 + 17 3347968 AluSc5
chr6 86144292 - 369 3348332 AluYb8
chr6 87459565 - 2457 3349918 AluYb8
chr6 88320590 + 1959 3351174 AluYb8
chr6 88783895 - 3589 3351933 AluYb8
chr6 88848526 - 1606 3352028 AluYb8
chr6 90050813 + 2808 3353842 AluYb8
chr6 90559645 + 12 3354762 AluSx
chr6 90899026 - 1389 3355254 AluYb8
chr6 91125873 + 652 0 Novel
chr6 91295790 - 2680 3355834 AluYb8
chr6 92725115 + 143 3357642 AluYb8
chr6 92910647 - 334 3357872 AluYb8
chr6 93336023 + 1645 3358370 AluYb8
chr6 93597432 + 1952 3358691 AluYb8
chr6 94570378 - 385 3359888 AluYk4
chr6 94930789 + 113 0 Novel
chr6 95311782 + 893 3360854 AluYb8
chr6 95638171 + 2455 3361242 AluYb8
chr6 96050595 - 640 3361587 AluYb8
chr6 97017690 + 17 0 Novel
chr6 97098562 + 36 3362881 AluSc8
chr6 97554867 - 764 3363470 AluYk4
chr6 97884417 - 602 3363929 AluYb8
chr6 98691194 - 648 3364919 AluYb8
chr6 98693913 + 1122 3364927 AluYb9
chr6 99383364 - 1261 3365801 AluYb8
chr6 99450533 + 816 3365901 AluYb8
chr6 99931413 - 1372 3366602 AluYb8
chr6 101595795 - 735 3368816 AluYb8
chr6 102171993 - 239 0 Novel
chr6 102208063 + 80 3369634 AluYb8
chr6 102311711 - 2141 3369778 AluYb8
chr6 103868725 - 1534 3371822 AluYb8
chr6 104742558 + 2235 3372865 AluYb8
chr6 104912050 - 171 3373100 AluYb8
chr6 105498176 - 1360 3373977 AluYb8
chr6 105817825 - 61 3374415 AluSx
chr6 106774149 - 648 3375770 AluYk4
chr6 107124513 - 545 3376349 AluYb8
chr6 107360843 + 25 3376820 AluSq
chr6 107583674 - 69 3377301 AluSc8
chr6 108300291 + 1518 3378410 AluYk4
chr6 108722665 + 93 3379258 AluYb8
chr6 108906565 + 1991 3379548 AluYb8
chr6 109550798 + 20 3380547 AluSq
chr6 110802352 + 13 3382342 AluJo
chr6 110948419 - 395 0 Novel
chr6 111107845 - 803 0 Novel
chr6 114064280 - 91 3387507 AluSx
chr6 114064416 - 57 3387508 AluYb8
chr6 114836363 + 4565 3388707 AluYb8
chr6 118339234 - 20 3393093 AluSx1
chr6 118390998 - 2019 3393163 AluYb8
chr6 119371670 - 1927 3394495 AluYb8
chr6 119417500 - 469 3394559 AluYb8
chr6 119457142 - 269 3394643 AluYb8
chr6 120557997 + 1391 3396008 AluYb8
chr6 120568266 + 722 0 Novel
chr6 121121328 + 599 3396658 AluYb8
chr6 122436739 - 1079 3398465 AluYb8
chr6 122484539 - 2587 3398526 AluYb8
chr6 122525667 - 2080 3398586 AluYb8
chr6 124460552 + 467 3401146 AluYb9
chr6 124477947 - 12 3401162 AluSz
chr6 124902284 - 1939 3401703 AluYb8
chr6 127300704 + 1846 3404728 AluYb8
chr6 127848776 - 12 3405441 AluY
chr6 128623232 - 16 3406408 AluY
chr6 128989812 - 108 3406933 AluYb8
chr6 129334279 - 1185 3407347 AluYk4
chr6 130378987 - 2438 3408799 AluYb8
chr6 131028569 - 158 0 Novel
chr6 131113261 - 467 0 Novel
chr6 131273479 - 338 0 Novel
chr6 131373396 + 36 3410162 AluSx1
chr6 131863409 + 1325 3410866 AluYb8
chr6 132262307 - 77 3411529 AluSx
chr6 133063171 - 27 3412592 AluY
chr6 133371851 + 1250 3413069 AluYb8
chr6 133684932 + 49 3413481 AluY
chr6 134024973 + 23 3413919 AluY
chr6 134119503 + 18 3414038 AluSg
chr6 134179418 - 1879 3414118 AluYb8
chr6 134442336 - 188 3414540 AluSx
chr6 134475817 + 1755 3414600 AluYb8
chr6 134548591 + 20 3414754 AluSx1
chr6 135193200 + 4081 3415879 AluYb8
chr6 135792849 - 616 3416805 AluYb9
chr6 137382225 - 2651 3419185 AluYb8
chr6 138470029 + 27 3420748 AluSc
chr6 139106148 + 64 3421704 AluSc
chr6 139205322 + 16 3421879 AluJb
chr6 139226747 + 1415 3421917 AluYb8
chr6 139879091 - 781 3422995 AluYb8
chr6 140132369 + 16 3423348 AluY
chr6 140187830 - 1316 3423421 AluYb8
chr6 140448983 - 1093 3423789 AluYb8
chr6 140950789 + 1739 3424385 AluYb9
chr6 141326054 + 12 3424838 AluYb9
chr6 145664365 + 16 3430765 AluSq2
chr6 145918349 + 1658 3431094 AluYb8
chr6 146011345 - 4121 3431204 AluYb8
chr6 146633176 - 387 3432000 AluYk4
chr6 147037426 - 227 3432496 AluYb8
chr6 148587424 + 16 3434634 AluSq2
chr6 148686947 - 17 3434847 AluSx
chr6 148944633 - 2069 3435234 AluYk4
chr6 149784545 - 44 3436472 AluSg
chr6 150050447 + 11 3437023 AluSx1
chr6 150383937 - 2737 3437577 AluYb8
chr6 150770069 - 80 3438181 AluSx1
chr6 151489495 + 14 3439335 AluSx1
chr6 152006587 + 2707 3440315 AluYb8
chr6 152427247 + 811 3440871 AluYb8
chr6 154110926 + 2025 3443172 AluYb8
chr6 154416708 - 20 0 Novel
chr6 154603515 - 37 3443846 AluYk4
chr6 155400515 + 26 3445318 AluSx1
chr6 156611671 + 36 3446928 AluY
chr6 158756008 - 28 3449927 AluSx3
chr6 158956159 - 1816 3450235 AluYb8
chr6 159652106 - 590 3451321 AluYb8
chr6 160013092 - 2337 3451746 AluYb8
chr6 161802843 - 56 3454004 AluYk4
chr6 162325666 + 10 3454765 AluY
chr6 162637261 - 1560 3455208 AluYb8
chr6 162893842 + 167 3455585 AluYb8
chr6 163141801 + 1774 3455952 AluYb8
chr6 163704531 - 1403 3456599 AluYb8
chr6 163803931 - 20 3456726 AluJb
chr6 164787401 - 1260 3458002 AluYb8
chr6 165205647 - 830 3458511 AluYb8
chr6 165439476 + 662 0 Novel
chr6 165477473 - 982 3458812 AluYk4
chr6 165749937 - 1631 3459138 AluYb8
chr6 166931282 + 2921 3460608 AluYb8
chr6 166947409 - 2147 3460624 AluYk4
chr6 167124793 - 2618 0 Novel
chr6 168186041 - 362 3461908 AluYk4
chr6 168653763 + 3192 3462414 AluYb8
chr6 168924087 + 1380 3462685 AluYb8
chr6 170038111 - 5200 3463810 AluYb8
chr6 170202663 - 31 3463975 AluSp
chr6 170778201 + 3623 3464410 AluYb8
chr7 1692832 + 2148 3467158 AluYb8
chr7 2600911 + 18 3468498 AluSx
chr7 3696698 + 2248 3470438 AluYb8
chr7 3813545 - 77 3470604 AluY
chr7 3815527 + 2502 3470607 AluYb8
chr7 3819263 - 658 3470612 AluYb8
chr7 5172829 + 345 3473038 AluYk4
chr7 5424816 - 4553 3473608 AluYb9
chr7 5560984 + 62 3473926 AluSz
chr7 5868263 + 21 3474603 AluSx
chr7 6047807 + 1663 3475044 AluSx1
chr7 6707192 - 24 3476549 AluYk4
chr7 7258788 + 21 3477400 AluY
chr7 7276474 + 23 3477428 AluSx3
chr7 8307279 - 899 3478872 AluYk4
chr7 8501159 - 1688 3479103 AluYb8
chr7 8750611 + 898 3479429 AluYb9
chr7 9297283 - 722 3480097 AluYb8
chr7 9361947 + 2082 3480188 AluYb8
chr7 9695749 + 2749 3480598 AluYb8
chr7 9757168 - 926 3480685 AluYb8
chr7 10876960 - 22 3482007 AluSz6
chr7 11435169 + 10 0 Novel
chr7 11803906 - 338 3483231 AluYk4
chr7 12281698 - 306 3483820 AluYb8
chr7 13234863 + 32 3485083 AluYk4
chr7 13250271 + 31 0 Novel
chr7 13628586 - 346 0 Novel
chr7 13664420 - 1113 3485655 AluYb8
chr7 14449031 - 605 3486663 AluYb8
chr7 14504872 - 25 0 Novel
chr7 14735817 - 1746 3487015 AluYb8
chr7 14883278 + 1499 3487201 AluYb8
chr7 15128504 + 1506 3487542 AluYk4
chr7 16366916 - 1303 3489087 AluYb8
chr7 16427207 + 13 0 Novel
chr7 17233417 - 25 0 Novel
chr7 17612158 - 1972 3490779 AluYb8
chr7 18017063 - 28 3491317 AluY
chr7 18785488 + 3208 3492400 AluYb8
chr7 19786577 - 21 3493487 AluYa5
chr7 20094326 - 2236 3493885 AluYb8
chr7 21083571 - 1139 3495282 AluYb8
chr7 23329884 + 79 3498693 AluYk4
chr7 23446926 - 35 3498899 AluSp
chr7 23848780 - 13 0 Novel
chr7 24585310 - 2561 3500644 AluYb8
chr7 24825393 + 61 3500974 AluSc
chr7 25147798 - 1391 3501493 AluYk4
chr7 25395008 + 2727 3501857 AluYb9
chr7 26317674 - 25 3503215 AluYk4
chr7 26484067 + 24 3503510 AluSz6
chr7 26953279 - 845 3504161 AluSx1
chr7 28130764 + 250 3505824 AluYb8
chr7 28784284 + 35 3506821 AluSc
chr7 29292530 + 1614 3507559 AluYb8
chr7 29398399 + 2155 3507735 AluYk4
chr7 29473151 - 41 3507853 AluSx
chr7 29482875 + 2906 3507872 AluYb8
chr7 29702575 + 30 0 Novel
chr7 30539018 - 19 3509438 AluSp
chr7 30630173 - 2315 3509575 AluYb8
chr7 31070570 - 2223 3510236 AluYb8
chr7 32226033 + 1149 3511892 AluYb8
chr7 32745743 + 888 3512757 AluYb8
chr7 32790385 - 1497 3512820 AluYb8
chr7 32831247 + 1098 0 Novel
chr7 33036725 + 3562 3513270 AluYb9
chr7 33181852 + 641 3513531 AluYk4
chr7 33195337 + 820 0 Novel
chr7 34087208 + 15 3514807 AluSc
chr7 35056804 - 878 3516066 AluYb9
chr7 35352191 - 10 3516477 AluYa5
chr7 35765622 + 1222 3517095 AluYk4
chr7 36368353 - 28 3518086 AluSp
chr7 36434233 - 466 0 Novel
chr7 37424022 - 1266 3519579 AluYk4
chr7 37998842 + 656 3520364 AluYb8
chr7 38073606 + 1038 3520473 AluYb8
chr7 38513003 - 627 3521070 AluYb8
chr7 38759696 - 599 0 Novel
chr7 38882981 - 994 3521603 AluYk4
chr7 39739058 + 2243 3522873 AluYb8
chr7 40736932 - 43 3524685 AluSx1
chr7 40739166 - 76 3524689 AluSz
chr7 41398301 + 754 3525529 AluYb8
chr7 42604984 + 368 3527138 AluYb8
chr7 42745915 - 1778 3527303 AluYb8
chr7 43221702 + 11 3527933 AluY
chr7 43358685 - 2860 3528149 AluYb8
chr7 44482620 + 1278 3529854 AluYk4
chr7 44878974 - 29 3530643 AluY
chr7 44996778 - 37 3530902 AluY
chr7 45669437 + 2077 3531787 AluYb8
chr7 45681224 - 2730 3531805 AluYb8
chr7 46366490 + 86 3532677 AluYb8
chr7 46366811 + 796 3532678 AluYa5
chr7 47564099 - 2781 3534182 AluYb8
chr7 48334362 + 1487 3535265 AluYb8
chr7 49280682 + 79 3536432 AluSq2
chr7 49494348 - 3097 3536715 AluYb9
chr7 49916756 - 36 3537238 AluSq2
chr7 49936810 + 584 3537268 AluYb8
chr7 50874512 + 10 0 Novel
chr7 51245169 - 15 3538799 AluSx1
chr7 51553980 + 18 3539258 AluY
chr7 51581620 - 18 3539292 AluSq2
chr7 51691890 - 1488 3539404 AluYb9
chr7 51714796 + 1276 3539438 AluYb8
chr7 52234501 - 63 0 Novel
chr7 52274847 - 579 3540115 AluYb8
chr7 52810768 + 290 3540834 AluYk4
chr7 53931814 + 898 3542311 AluYb8
chr7 55839816 - 226 3544715 AluSx1
chr7 55839951 - 164 3544716 AluYb9
chr7 56000276 - 2908 3545081 AluYb8
chr7 56080910 - 39 3545259 AluJb
chr7 56098603 - 2242 3545308 AluYb8
chr7 56134632 + 16 3545397 AluSx1
chr7 56190381 + 86 3545532 AluSz
chr7 56244899 - 25 0 Novel
chr7 56314416 + 1546 3545763 AluYb8
chr7 56352907 - 55 3545840 AluYk4
chr7 56593845 - 1532 3546249 AluYb8
chr7 57364886 - 197 3547651 AluYb8
chr7 57424774 - 45 3547811 AluYb8
chr7 57786769 + 1413 3548455 AluYb8
chr7 61968714 + 29 0 Novel
chr7 63037398 - 35 3550069 AluSx
chr7 63174541 + 100 0 Novel
chr7 63690610 - 2367 3551211 AluYb9
chr7 63880205 + 389 0 Novel
chr7 64009199 - 37 3551601 AluSg
chr7 64646506 + 91 3552625 AluSq
chr7 64653109 - 2978 3552638 AluYb8
chr7 65049011 - 35 0 Novel
chr7 65623764 - 56 3554564 AluYk4
chr7 66066799 + 2620 3555549 AluYb8
chr7 66187127 - 39 3555838 AluSg
chr7 66254368 - 26 3555983 AluY
chr7 66292741 + 585 3556065 AluSq2
chr7 66293292 + 28 3556066 AluY
chr7 66454233 - 29 3556418 AluSp
chr7 66573959 - 23 3556669 AluYk4
chr7 66610052 + 432 0 Novel
chr7 66718264 + 1179 3556931 AluYb8
chr7 66789502 - 1618 3557095 AluYb8
chr7 66798108 - 1215 3557108 AluYb8
chr7 67160033 - 25 3557918 AluSc8
chr7 67815442 - 34 3559360 AluSp
chr7 68758422 - 1319 0 Novel
chr7 69076615 - 1008 3562100 AluYb8
chr7 69244448 - 16 3562364 AluSg
chr7 70298524 + 1487 3563843 AluYb8
chr7 70567058 - 1004 3564406 AluYb8
chr7 70581083 + 742 3564434 AluYk4
chr7 71489703 + 18 3566303 AluSz
chr7 71716705 + 85 3566777 AluJo
chr7 71761933 + 98 0 Novel
chr7 72084325 - 1924 3567557 AluYb8
chr7 72132122 - 15 0 Novel
chr7 72220357 - 36 3567814 AluJb
chr7 72239431 - 31 3567847 AluSc8
chr7 72798900 - 33 3569103 AluSq2
chr7 72881581 + 14 3569285 AluSx
chr7 72991286 - 33 3569557 AluY
chr7 73187653 - 14 3570028 AluSx
chr7 73190107 - 465 3570034 AluSc
chr7 73190188 - 19 3570035 AluYb8
chr7 73426286 + 60 3570540 AluSx
chr7 73587299 - 1334 3570957 AluSg
chr7 73616564 + 2795 3571009 AluYb8
chr7 75635394 + 98 3575933 AluSx
chr7 75945622 + 148 3576668 AluYb8
chr7 76891113 + 2718 3578294 AluYb8
chr7 77276961 - 1553 3578946 AluYk4
chr7 77705862 - 1491 3579721 AluYb9
chr7 78153684 - 336 0 Novel
chr7 78532830 + 16 3580793 AluYk4
chr7 79129609 + 1430 3581577 AluYb9
chr7 79198084 - 2269 3581692 AluYb8
chr7 79272610 + 106 3581784 AluSx
chr7 80423180 + 550 0 Novel
chr7 80801681 - 194 3583934 AluYb9
chr7 80988707 + 1559 3584168 AluYb9
chr7 82851763 + 990 0 Novel
chr7 82947163 + 915 0 Novel
chr7 82993529 + 1000 3586937 AluYb9
chr7 83064348 + 13 3587025 AluYa5
chr7 83835957 + 34 3588075 AluY
chr7 84809296 + 1476 3589341 AluYk4
chr7 85344256 + 17 3590019 AluSq
chr7 85833853 + 1809 3590620 AluYb9
chr7 85956868 + 401 3590772 AluYb8
chr7 86122527 - 84 3590974 AluYk4
chr7 87097947 - 518 3592193 AluYk4
chr7 87522879 + 1477 3592788 AluYb8
chr7 87621000 + 742 3592921 AluYb8
chr7 89337166 - 13 3595116 AluYk4
chr7 90134997 - 2863 3596192 AluYb8
chr7 90504162 + 2584 3596712 AluYb9
chr7 90665477 + 4437 3596913 AluYb8
chr7 92203918 - 1405 3599047 AluYb8
chr7 92687996 - 2267 3599715 AluYb8
chr7 92700458 + 57 3599728 AluY
chr7 93833766 + 797 3601193 AluYb8
chr7 95361996 + 1701 3603291 AluYb8
chr7 95743195 + 14 3603743 AluY
chr7 96067502 - 20 3604228 AluYb8
chr7 96728670 - 968 3605068 AluYb8
chr7 96981593 - 1859 3605453 AluYk4
chr7 97073534 - 2284 3605613 AluYb8
chr7 97445785 - 33 3606105 AluYk11
chr7 97919826 + 2007 3607029 AluYb8
chr7 98416374 + 47 3608132 AluY
chr7 98463633 - 16 3608268 AluSq
chr7 99712474 - 28 0 Novel
chr7 100337601 + 45 3611784 AluSx
chr7 100374673 + 1943 3611867 AluYb8
chr7 100390432 - 36 3611910 AluJo
chr7 100415808 + 287 3611965 AluYk4
chr7 100415943 + 21 3611966 AluJb
chr7 101000263 - 1847 3613072 AluSx1
chr7 101147701 + 37 3613449 AluSz
chr7 101338414 + 1594 3613878 AluYb8
chr7 101918978 - 24 3615047 AluSx1
chr7 102702085 - 36 3616482 AluY
chr7 103161745 + 824 3617185 AluYb8
chr7 103259258 - 21 3617310 AluY
chr7 103671371 + 937 3617869 AluYk4
chr7 103723191 + 1564 3617965 AluYb8
chr7 104005928 - 1038 3618357 AluYb8
chr7 104187382 - 1638 3618618 AluYb8
chr7 104307288 + 26 3618754 AluYa5
chr7 104931184 - 3178 3619750 AluYb8
chr7 105142101 - 36 3620272 AluY
chr7 105525291 + 2333 3620990 AluYb8
chr7 105700792 + 15 3621268 AluSx
chr7 106516678 + 1074 3622391 AluYb9
chr7 106623421 - 47 3622569 AluSx
chr7 106651489 - 37 3622630 AluY
chr7 106952157 + 488 3623093 AluYb8
chr7 107523926 - 971 3623977 AluYb9
chr7 107526996 + 16 3623984 AluSx
chr7 107767332 + 2012 3624323 AluYb8
chr7 108352838 - 1547 3625101 AluYb8
chr7 108603333 + 32 3625387 AluY
chr7 109097773 - 82 3626004 AluYk11
chr7 109283333 - 878 0 Novel
chr7 109644087 - 62 0 Novel
chr7 110082137 + 978 3627193 AluYb8
chr7 110163985 + 1354 3627299 AluYk4
chr7 111667599 + 21 3629295 AluSx
chr7 112497465 + 815 3630464 AluYb8
chr7 115177350 + 27 3633964 AluSz
chr7 116176756 - 3177 3635253 AluYb8
chr7 116746371 + 1017 3636170 AluYb8
chr7 117435268 + 1199 3637087 AluYb8
chr7 117803107 + 46 3637572 AluSz
chr7 117880907 - 139 3637706 AluYb8
chr7 119547171 + 1088 3639859 AluYk4
chr7 119621396 - 758 3639958 AluYb8
chr7 120564913 + 24 3641142 AluJb
chr7 121307443 + 1259 3642179 AluYb8
chr7 122396651 - 10 3643684 AluSx
chr7 122569593 + 47 3643917 AluY
chr7 123377350 - 32 3645023 AluSc
chr7 123636925 - 724 3645391 AluYb8
chr7 124170240 - 1749 3646078 AluYb8
chr7 124593005 - 151 0 Novel
chr7 124779533 + 244 3646885 AluYb8
chr7 124982438 - 815 3647146 AluYk4
chr7 125265446 + 562 3647507 AluYb8
chr7 125426334 - 48 3647741 AluSq2
chr7 126032113 + 2133 3648524 AluYb8
chr7 127024607 + 15 3649746 AluYk4
chr7 128052899 + 22 3651178 AluY
chr7 128602118 - 2008 3652180 AluYb8
chr7 128675027 - 1054 3652309 AluYk4
chr7 128889585 + 1695 3652753 AluYb8
chr7 129036285 + 45 3653011 AluY
chr7 129217576 + 1359 3653384 AluYk4
chr7 130261732 - 2475 3655114 AluYb8
chr7 130336675 + 106 3655217 AluYb8
chr7 130336809 + 46 3655216 AluSx
chr7 130363558 - 473 3655265 AluJr
chr7 130807479 - 2265 3655928 AluYk4
chr7 131007648 + 2100 3656365 AluYb8
chr7 132225665 + 2043 3658215 AluYb8
chr7 132703962 + 11 3658905 AluSp
chr7 133023046 - 282 3659433 AluYb8
chr7 135703843 + 1853 3663448 AluYk4
chr7 136274206 + 1588 3664251 AluYb8
chr7 136375151 - 1334 3664385 AluYk4
chr7 137802464 - 150 3666313 AluYk4
chr7 138685496 - 45 3668070 AluY
chr7 138871539 - 1938 3668418 AluYb8
chr7 139109973 + 47 3668886 AluYb8
chr7 140110445 + 100 3670641 AluYb8
chr7 140110577 + 24 3670640 AluJb
chr7 140166303 - 1385 3670773 AluYb8
chr7 140202665 - 24 0 Novel
chr7 140838481 - 1415 3672071 AluY
chr7 142367743 + 449 3673936 AluYb8
chr7 142618770 + 18 3674212 AluSx3
chr7 142735189 + 1992 3674354 AluYk4
chr7 143785424 + 53 3675689 AluSx1
chr7 144708339 - 1428 3677008 AluYb8
chr7 144853528 + 835 3677209 AluYk11
chr7 144905197 + 1834 3677289 AluYb8
chr7 145447109 - 10 3678006 AluY
chr7 146540423 + 1828 3679479 AluYb9
chr7 147043565 + 1282 3680172 AluYb8
chr7 147694344 - 12 3681063 AluSp
chr7 148106842 - 94 3681704 AluYk11
chr7 148640260 + 1555 3682626 AluYb8
chr7 148692826 + 2039 3682762 AluY
chr7 149020656 - 600 3683455 AluYk4
chr7 149236650 - 1025 3683767 AluYb8
chr7 150479984 - 66 3685371 AluSx1
chr7 150582255 - 540 0 Novel
chr7 151034374 + 27 3686132 AluSc
chr7 151034773 - 20 3686133 AluY
chr7 151825578 - 22 3687432 AluSx3
chr7 152254164 + 21 3688263 AluY
chr7 152974989 - 1569 3689510 AluYb8
chr7 154382285 + 1104 0 Novel
chr7 154749376 - 930 3691680 AluYb8
chr7 154819169 + 14 3691776 AluSz6
chr7 154941913 - 185 3691973 AluYb8
chr7 156455847 + 37 3693820 AluY
chr7 157118008 + 38 3694900 AluSq2
chr7 157350797 + 1676 0 Novel
chr7 158505627 + 34 3696240 AluY
chr7 158822736 - 95 3696662 AluY
chr7_gl000195_random 55070 - 5548 4384682 AluYb8
chr7_gl000195_random 56197 + 375 0 Novel
chr8 575045 + 1743 3697662 AluY
chr8 661816 + 112 3697739 AluSc8
chr8 797828 + 14 3697882 AluSz
chr8 1543528 - 369 3698537 AluYb8
chr8 2178914 - 1989 3699223 AluYb8
chr8 3519338 + 11 3700944 AluSx1
chr8 4495511 + 800 3702194 AluYb8
chr8 4906666 + 1973 3702698 AluYb8
chr8 4915294 + 1710 3702715 AluYb8
chr8 5263115 + 2464 3703211 AluYb8
chr8 5748168 - 21 3703793 AluYb9
chr8 6187811 + 2851 3704482 AluYb8
chr8 6203438 - 1838 3704515 AluYb8
chr8 7831731 - 427 0 Novel
chr8 8700474 - 2315 3707892 AluYb8
chr8 8920108 - 770 0 Novel
chr8 8949786 + 36 3708358 AluJb
chr8 9144985 + 576 3708691 AluYb8
chr8 9424437 + 1458 3709154 AluYb8
chr8 9526627 - 906 3709300 AluYb8
chr8 9665654 - 907 0 Novel
chr8 9807883 - 931 0 Novel
chr8 11260416 + 921 3711891 AluYb8
chr8 12238713 - 3971 3713263 AluYb8
chr8 12529050 + 1392 3713701 AluYb8
chr8 14331446 - 13 0 Novel
chr8 14923516 - 1229 3717141 AluYb9
chr8 15387613 + 2255 3717805 AluYb8
chr8 15548526 + 146 0 Novel
chr8 16627098 + 1385 3719485 AluYk4
chr8 16778200 + 28 3719723 AluY
chr8 17265598 - 1398 3720397 AluYb8
chr8 18617458 - 184 0 Novel
chr8 18948655 + 14 3722813 AluSq2
chr8 19106324 + 563 3723074 AluYk4
chr8 19165238 - 1802 3723174 AluYb8
chr8 20132611 - 17 3724705 AluSx1
chr8 21101206 + 490 3726208 AluYb8
chr8 22254790 - 22 3728082 AluYk4
chr8 22356651 - 1966 3728295 AluYb8
chr8 22401909 - 1841 3728376 AluSc5
chr8 22483412 + 768 0 Novel
chr8 22749285 - 1532 3728883 AluYk4
chr8 22779950 - 2543 0 Novel
chr8 23024118 + 49 3729337 AluSc
chr8 23934503 + 46 3730726 AluSx
chr8 25397540 + 1322 3733005 AluYk4
chr8 27525756 - 2421 3736439 AluYb8
chr8 27662498 - 37 3736673 AluYb8
chr8 28148757 - 1463 3737491 AluYb8
chr8 28501254 + 899 3738206 AluYk4
chr8 28960458 - 995 3738933 AluYk4
chr8 29321012 + 22 3739521 AluY
chr8 29377850 - 16 3739628 AluSz
chr8 30027387 - 17 3740731 AluSx1
chr8 30138063 - 36 3740987 AluSx
chr8 31171015 - 297 3742868 AluSc
chr8 31804515 - 1349 3743673 AluYb8
chr8 32016749 - 2042 3743955 AluYb8
chr8 32170010 + 15 3744180 AluSz
chr8 33075518 - 24 3745482 AluSq2
chr8 33300121 + 31 3745853 AluY
chr8 33856953 - 1186 3746880 AluYb8
chr8 33907241 + 490 3746959 AluYk4
chr8 36174371 - 1758 3749949 AluYb8
chr8 36823519 + 17 3750823 AluSq2
chr8 37744747 - 26 3752276 AluSz
chr8 37746634 + 1487 3752281 AluYk4
chr8 38189778 + 495 3753197 AluJo
chr8 38191084 - 1277 3753200 AluYb8
chr8 38349100 - 382 3753476 AluYk4
chr8 38806708 + 46 3754340 AluSx1
chr8 39045109 + 51 3754708 AluYk4
chr8 39407700 + 1749 3755090 AluYb8
chr8 39595604 - 32 3755338 AluSx1
chr8 39785951 - 44 3755614 AluYk11
chr8 39849409 + 24 3755745 AluSx
chr8 40239614 - 976 3756370 AluY
chr8 41145575 - 154 3757757 AluSx
chr8 41270478 + 2621 0 Novel
chr8 41415336 + 2990 3758228 AluYb8
chr8 41613981 + 37 3758531 AluSx4
chr8 42279021 - 29 3759715 AluSp
chr8 42585890 - 1115 3760292 AluY
chr8 42971730 + 41 3761037 AluJo
chr8 43092802 + 45 0 Novel
chr8 43096110 - 17 0 Novel
chr8 43318504 - 58 3761446 AluY
chr8 43801226 - 1545 3761612 AluYb8
chr8 46863902 - 1620 3761617 AluYb8
chr8 48021071 + 79 3762352 AluYb9
chr8 49023459 - 449 0 Novel
chr8 50304298 - 728 3765192 AluYb8
chr8 51392841 + 652 0 Novel
chr8 51435456 + 45 3766569 AluSg
chr8 51442476 + 262 0 Novel
chr8 51599394 - 642 3766776 AluYb8
chr8 52737953 - 42 3768182 AluYb8
chr8 52869580 + 992 3768407 AluYb8
chr8 52984319 + 976 3768578 AluYk4
chr8 54972183 + 49 3771256 AluYb8
chr8 55988193 + 2335 3772759 AluYb8
chr8 56033071 - 981 0 Novel
chr8 56470096 + 56 3773359 AluSz6
chr8 59807447 - 49 3777984 AluSx1
chr8 60039762 + 2015 3778254 AluYb8
chr8 60335053 + 847 3778617 AluYb8
chr8 60551382 + 43 3778877 AluY
chr8 61343448 + 15 3779848 AluYk11
chr8 64425271 - 1170 3783959 AluYb8
chr8 65087666 + 1534 3784756 AluYb8
chr8 66146689 + 2194 3786088 AluYb8
chr8 66578340 - 40 3786762 AluSx
chr8 66593466 + 1191 3786795 AluYb8
chr8 67615783 - 912 3788453 AluYb8
chr8 68593763 + 1341 3790151 AluYb8
chr8 68808317 - 2575 3790468 AluYb8
chr8 68981789 - 942 0 Novel
chr8 69293666 - 2014 3791108 AluYb8
chr8 69417665 - 978 3791276 AluYb8
chr8 70319853 - 1807 3792469 AluYb8
chr8 70641378 - 2908 3792953 AluYk4
chr8 70969517 + 60 3793643 AluY
chr8 71472060 - 1031 3794459 AluYb8
chr8 72308459 + 101 0 Novel
chr8 73984602 - 19 3797749 AluSq
chr8 74325968 + 43 0 Novel
chr8 74633066 + 126 3798778 AluYb8
chr8 75875289 - 1903 3800730 AluYb8
chr8 75877283 + 575 3800731 AluYb8
chr8 76205618 - 1365 3801131 AluYb8
chr8 76387250 + 21 3801411 AluY
chr8 77125589 + 950 3802378 AluYb8
chr8 77129619 + 469 3802387 AluYb8
chr8 77452658 + 55 3802806 AluY
chr8 79339991 - 930 3805170 AluYb8
chr8 79540279 - 1763 3805420 AluYk4
chr8 81112831 + 2589 3807664 AluSc
chr8 81262762 + 65 3808019 AluYk4
chr8 81872114 + 1327 3809074 AluYb8
chr8 82480055 - 1200 3809855 AluYb8
chr8 83923289 - 2192 3811851 AluYb8
chr8 85222981 - 2007 3813516 AluYb8
chr8 85768962 - 1299 3814240 AluYb8
chr8 85956010 + 1205 3814495 AluYb9
chr8 87906608 + 1213 3817240 AluYb8
chr8 88749954 + 775 3818253 AluYb8
chr8 88987683 - 78 3818576 AluY
chr8 90669915 + 456 0 Novel
chr8 90760476 - 2084 3820760 AluYb8
chr8 91542164 + 1733 3821851 AluYk4
chr8 91887408 - 1185 3822281 AluYb8
chr8 92292105 + 27 3822856 AluY
chr8 92712534 + 1556 3823383 AluYb8
chr8 93451697 - 2102 3824329 AluYb9
chr8 94369756 + 1343 3825535 AluYk4
chr8 94524381 - 45 3825760 AluSq2
chr8 94571056 + 1515 3825836 AluYb9
chr8 94722211 - 10 3826106 AluJb
chr8 95712856 - 47 3827795 AluY
chr8 95816751 - 19 3828034 AluSx1
chr8 95873808 + 19 3828149 AluY
chr8 96219592 - 35 3828813 AluYk11
chr8 96657286 + 1469 0 Novel
chr8 96730490 - 2283 3829570 AluYb8
chr8 97190002 - 66 3830210 AluY
chr8 98200138 - 1995 3831649 AluYb8
chr8 98624208 - 1058 3832263 AluYb8
chr8 98683514 + 1812 3832408 AluYb8
chr8 101226909 - 41 3836567 AluSz
chr8 101243886 - 37 3836603 AluYk4
chr8 102429914 - 86 3838768 AluJr
chr8 102726923 - 975 3839233 AluYb8
chr8 103000081 - 305 3839625 AluYk4
chr8 103062089 - 1620 3839716 AluYb8
chr8 103623119 - 2530 3840722 AluYb9
chr8 106703795 + 1757 3845360 AluYb8
chr8 107069835 - 1966 3845825 AluYb8
chr8 107133972 + 1588 3845904 AluYb8
chr8 107207899 + 1514 0 Novel
chr8 107511089 - 1558 3846492 AluYb8
chr8 107728551 - 676 3846838 AluYb8
chr8 108120215 - 575 3847366 AluYb8
chr8 109891412 - 810 3849863 AluYb8
chr8 109959281 - 86 3849963 AluYb9
chr8 109966805 + 2148 3849975 AluYb8
chr8 110510649 + 468 3850765 AluYb8
chr8 112168598 + 52 3853034 AluYb8
chr8 112436949 - 2387 3853402 AluYb8
chr8 113226211 + 284 3854446 AluYb8
chr8 114032091 - 999 3855607 AluYb8
chr8 114384861 - 1500 3856096 AluYb8
chr8 114472395 - 1253 3856229 AluYb8
chr8 115029083 + 13 3856923 AluY
chr8 115668245 + 2050 3857757 AluY
chr8 115731453 - 367 3857854 AluYb8
chr8 115896436 - 41 3858087 AluY
chr8 116023092 - 458 3858266 AluYk4
chr8 117319255 + 39 3859968 AluYk11
chr8 118463635 - 1410 3861685 AluYb8
chr8 119299683 + 84 3863028 AluYk4
chr8 119381653 - 12 3863185 AluSq2
chr8 120979036 + 10 3865729 AluSz6
chr8 121682011 + 1615 3866900 AluYb8
chr8 121695440 + 73 3866927 AluYk4
chr8 121950758 - 1802 3867353 AluYb8
chr8 122155268 - 348 0 Novel
chr8 123205931 - 1151 3869397 AluYk4
chr8 123269497 - 1242 3869470 AluYb8
chr8 123716737 - 2189 3870236 AluYb8
chr8 124753900 - 1395 3872281 AluYk4
chr8 124765218 - 2593 3872308 AluYb8
chr8 125234050 - 3244 3873098 AluYk4
chr8 125313186 + 40 3873253 AluYf4
chr8 125512403 + 14 3873590 AluSg4
chr8 125518143 + 127 0 Novel
chr8 125693727 - 54 3873884 AluSq2
chr8 125799357 - 34 3874104 AluSp
chr8 125826682 - 2491 3874161 AluYk4
chr8 126339921 - 132 0 Novel
chr8 128119626 + 398 0 Novel
chr8 130394176 - 1077 3882530 AluYb8
chr8 130651878 - 2902 3882999 AluYb9
chr8 130712186 - 635 0 Novel
chr8 131145601 - 2075 3883919 AluYb8
chr8 131372188 + 2567 3884308 AluYb8
chr8 132236818 - 1906 3885975 AluYb8
chr8 132942730 + 281 0 Novel
chr8 133542930 + 11 3888219 AluSx
chr8 134329786 + 639 3889602 AluYb8
chr8 134423492 - 2489 3889796 AluYb8
chr8 136548902 - 2700 3893451 AluYb8
chr8 136971940 - 775 3894129 AluYb8
chr8 137697126 + 1056 3895272 AluYb8
chr8 137716810 - 342 3895296 AluYb8
chr8 138817895 + 2152 3896926 AluYb8
chr8 139117398 - 829 0 Novel
chr8 139171214 - 862 3897422 AluYb8
chr8 139934444 + 1295 3898746 AluYk4
chr8 140268365 - 2166 3899195 AluYb9
chr8 140951247 + 2290 3900200 AluYb8
chr8 144199956 - 715 3904736 AluYk4
chr8 144769825 + 1209 3905474 AluSq
chr8 144775784 + 2810 3905479 AluYb8
chr8 144858155 - 63 3905594 AluJr
chr8 144858190 - 81 3905595 AluYb8
chr8 145811684 + 17 3906678 AluSz
chr8 146056867 - 24 3907075 AluSg
chr9 200112 - 444 3907675 AluYb8
chr9 411111 - 26 3908020 AluSq
chr9 562371 + 2122 3908278 AluYb8
chr9 848916 + 1150 0 Novel
chr9 1631832 + 354 0 Novel
chr9 1985721 + 28 3910316 AluY
chr9 3078446 - 2744 3911874 AluYb8
chr9 3669621 + 1532 3912696 AluYb8
chr9 4537258 - 1946 3913939 AluYb8
chr9 4956788 - 1515 3914652 AluYb8
chr9 5042456 + 905 3914770 AluYb9
chr9 5329002 - 1962 3915034 AluYb8
chr9 6507559 + 15 3916816 AluY
chr9 6666375 - 10 3917122 AluSq2
chr9 6780333 + 53 0 Novel
chr9 7440325 - 2609 3918364 AluYb8
chr9 7852519 - 99 0 Novel
chr9 8290889 - 1412 3919496 AluYb8
chr9 9134392 + 1369 3920625 AluYb8
chr9 9413433 + 807 3920980 AluYb8
chr9 9472522 + 1322 3921058 AluYb8
chr9 9653041 - 852 3921322 AluYb8
chr9 10279093 + 30 3922189 AluY
chr9 10763391 + 383 3922869 AluYb8
chr9 11329333 + 302 0 Novel
chr9 12306457 - 79 0 Novel
chr9 13277883 + 71 3926135 AluSz
chr9 15394877 - 117 3929166 AluYb8
chr9 15777994 - 1160 3929781 AluYb8
chr9 16059831 + 1212 3930098 AluYb8
chr9 16881413 + 18 3931165 AluY
chr9 17145158 + 1335 3931627 AluYb8
chr9 18508881 - 396 3933372 AluYb8
chr9 19045007 - 1801 3934025 AluYb8
chr9 19083499 - 18 3934091 AluY
chr9 19486539 + 41 3934983 AluSq2
chr9 19837149 - 1897 3935501 AluYb8
chr9 20262055 + 30 3936134 AluY
chr9 20501448 - 1920 3936447 AluYb9
chr9 21109543 + 328 0 Novel
chr9 23225552 + 1411 3939990 AluYb8
chr9 23328673 - 292 3940115 AluYb8
chr9 24791761 - 490 3941953 AluYb8
chr9 24992106 + 845 3942219 AluYb8
chr9 25594082 - 1889 3942975 AluYb8
chr9 25978068 + 883 3943466 AluYb9
chr9 26323436 + 303 3943917 AluYb8
chr9 26848211 - 19 3944633 AluY
chr9 27710381 + 1062 3945942 AluYb8
chr9 30060872 + 257 3949066 AluYk4
chr9 30423302 - 245 3949548 AluYk4
chr9 31353765 + 222 3950689 AluYb8
chr9 31740262 - 36 3951218 AluY
chr9 33296240 + 24 3953527 AluSx1
chr9 33999714 + 61 3954802 AluJb
chr9 34627338 - 39 3956033 AluJr4
chr9 34697636 + 42 3956155 AluSx
chr9 34720140 - 3557 3956187 AluYb8
chr9 34822892 - 2548 3956318 AluYb9
chr9 35297865 + 1548 3956991 AluYk4
chr9 36270833 + 886 3958504 AluYk4
chr9 36309620 + 1512 3958599 AluYb8
chr9 36637148 + 84 3959362 AluY
chr9 36778005 + 3155 3959629 AluYb8
chr9 38844305 + 54 3963301 AluYb8
chr9 39064817 - 45 0 Novel
chr9 40683742 + 400 3965563 AluYb8
chr9 41051365 - 70 0 Novel
chr9 43484265 - 127 3969090 AluYb8
chr9 46446143 + 470 3972947 AluYb9
chr9 65888141 - 1517 3974453 AluYb8
chr9 66279926 + 47 3974882 AluYk4
chr9 67070066 - 31 0 Novel
chr9 67843160 + 205 3976438 AluYb9
chr9 68414632 - 48 3977012 AluSq
chr9 69890008 - 14 0 Novel
chr9 69922456 - 10 0 Novel
chr9 71575825 - 1188 3980583 AluYb8
chr9 71703487 + 103 3980843 AluYb8
chr9 71703629 + 35 3980844 AluSx
chr9 72221727 + 42 3981695 AluY
chr9 72272080 + 1598 3981757 AluYb8
chr9 72376035 - 398 3981900 AluYb8
chr9 74544773 - 1295 0 Novel
chr9 74806823 + 64 3985765 AluSq2
chr9 75542967 - 960 0 Novel
chr9 75936457 + 2146 3987587 AluYb8
chr9 76197810 + 14 0 Novel
chr9 76525819 + 88 3988384 AluYk4
chr9 76589603 - 1580 0 Novel
chr9 77588111 - 24 3989920 AluSg
chr9 79124848 + 309 3992198 AluYb8
chr9 79361320 - 2273 3992598 AluYb9
chr9 81448685 + 903 0 Novel
chr9 82845511 + 1391 3997664 AluYb8
chr9 83114935 + 1355 3997964 AluYb8
chr9 83630433 - 530 3998585 AluYb8
chr9 84479096 + 206 3999928 AluYb8
chr9 84485545 - 43 3999946 AluSc8
chr9 84508472 - 23 4000000 AluSg7
chr9 85033840 - 291 4000671 AluYb8
chr9 86545554 - 297 4002918 AluSx
chr9 86786533 + 14 0 Novel
chr9 87321764 + 10 4004241 AluY
chr9 88803540 + 1384 4006474 AluYb8
chr9 89804646 - 45 4008018 AluYk4
chr9 90054370 + 1829 4008414 AluYb8
chr9 90619088 - 2107 4009193 AluYb8
chr9 91010042 + 14 4009963 AluY
chr9 91335497 - 17 4010493 AluSx
chr9 92471252 + 224 4011768 AluYk4
chr9 92520571 + 25 4011817 AluSq2
chr9 93138025 - 16 4012416 AluY
chr9 94075686 - 1880 4013618 AluYb9
chr9 94273086 - 327 0 Novel
chr9 94738458 - 30 4014612 AluSg
chr9 95786390 + 848 4016137 AluSc8
chr9 98265997 - 2865 4019713 AluYb8
chr9 99338256 - 30 4021497 AluSx1
chr9 99426435 + 123 4021686 AluYk4
chr9 100022402 + 43 4022617 FRAM
chr9 100049441 + 2378 4022674 AluYb8
chr9 100133565 + 2042 4022792 AluYb8
chr9 100649006 + 1901 4023686 AluYb8
chr9 100720225 - 1364 4023827 AluYk4
chr9 101710579 - 48 4025844 AluY
chr9 102559383 - 2010 4027320 AluYb8
chr9 103702907 + 193 0 Novel
chr9 104379181 - 721 4030111 AluYb8
chr9 104685254 - 875 4030558 AluYb8
chr9 104943702 - 1122 4030847 AluYk4
chr9 107874864 - 15 4035079 AluSz
chr9 108138974 + 21 4035603 AluSp
chr9 108667655 - 28 0 Novel
chr9 111378478 - 1757 4040988 AluYb8
chr9 112295745 + 4030 4042682 AluYb8
chr9 114352958 + 72 4046062 AluSz6
chr9 114632086 + 1145 4046596 AluYb8
chr9 114632222 + 12 4046595 AluSx
chr9 114668053 + 19 4046669 AluSq2
chr9 114714035 + 14 4046743 AluY
chr9 114941810 - 17 0 Novel
chr9 116095980 + 1205 4049259 AluYb9
chr9 116249710 + 1724 4049583 AluYb8
chr9 116369813 - 1918 4049800 AluYb8
chr9 117465397 + 3264 4051996 AluYb8
chr9 117706848 + 2478 4052453 AluYb9
chr9 119029851 - 1286 4054735 AluYb8
chr9 119083625 + 1155 4054837 AluYk4
chr9 120303263 - 14 4057245 AluYk4
chr9 120390714 - 637 0 Novel
chr9 121482988 - 2435 4059279 AluYb8
chr9 121715712 + 1619 4059652 AluYb8
chr9 123129498 - 2003 4062389 AluYb8
chr9 124496355 - 2419 4065087 AluYb8
chr9 125422174 + 30 4066759 AluY
chr9 125980967 + 1189 4067665 AluYb8
chr9 127270946 - 48 4070015 AluSx
chr9 127592781 + 2091 4070619 AluYb8
chr9 127950363 - 768 4071368 AluY
chr9 127962047 - 2320 4071404 AluYb8
chr9 128000079 - 67 4071510 AluSx
chr9 128753891 + 47 4072888 AluSx1
chr9 129249737 - 31 4073688 AluSx
chr9 130397515 + 17 4075837 AluSq2
chr9 131057176 - 329 4077259 AluYb8
chr9 131057482 - 22 0 Novel
chr9 131078288 - 42 4077319 AluSx1
chr9 131096865 + 15 4077364 AluSc
chr9 131273685 - 30 4077787 AluY
chr9 131358874 + 16 4077950 AluY
chr9 131473896 + 14 4078207 AluYc
chr9 131746724 + 59 4078856 AluSq2
chr9 132826798 + 2604 4081228 AluYb8
chr9 133587772 + 29 4082491 AluSp
chr9 133758583 - 15 4082815 AluSx1
chr9 134000037 + 87 0 Alu
chr9 134078651 + 2386 4083425 AluYk4
chr9 134085715 - 39 4083441 AluSg
chr9 134279061 + 11 4083850 AluSx
chr9 134287049 + 24 4083865 AluY
chr9 139663280 + 299 4091256 AluYb8
chr9 140275561 - 16 4092018 AluSx
chr9 140830628 + 70 4092817 AluY
chrun_gl000220 124566 + 58 4387334 AluSp
chrun_gl000220 143719 + 27 4387397 AluY
chrun_gl000224 26784 + 50 4388235 AluSx
chrun_gl000225 34295 - 2037 0 Novel
chrun_gl000225 102505 + 44 0 Novel
chrun_gl000240 13631 - 39 4389463 AluYk4
chrx 2865862 - 427 4098924 AluSz6
chrx 6436712 + 2207 4105416 AluYb8
chrx 6910632 + 19 4106221 AluY
chrx 7858146 - 382 4107477 AluYb8
chrx 9816243 - 2061 4110536 AluYb8
chrx 10636958 - 700 4111813 AluYb8
chrx 12171374 + 1440 4114039 AluYb8
chrx 13430797 - 11 4115968 AluSg7
chrx 13646631 - 12 4116350 AluSp
chrx 14268421 + 1440 4117276 AluYb8
chrx 16278901 - 2341 4120403 AluYb8
chrx 18412482 + 290 4123974 AluYk4
chrx 18550145 + 719 4124278 AluYb8
chrx 19069511 + 730 4125133 AluYk4
chrx 19555273 - 14 4126014 AluSc8
chrx 20524181 - 665 4127675 AluYb8
chrx 20971726 - 1590 4128283 AluYk4
chrx 22299753 + 1823 4130130 AluYb8
chrx 22401095 + 80 4130287 AluY
chrx 23094440 - 1777 4131279 AluYb8
chrx 23990710 - 738 4132739 AluYk4
chrx 24551574 + 16 4133878 AluSx
chrx 24756029 - 641 4134239 AluYb9
chrx 25948293 + 939 4135874 AluYb8
chrx 27467218 + 10 4138012 AluSq2
chrx 27738809 + 320 4138429 AluYb8
chrx 30234696 - 38 4142094 AluYk4
chrx 31023671 + 42 4143326 AluYk4
chrx 31689348 + 1379 4144298 AluYk4
chrx 33302824 - 173 0 Novel
chrx 33382718 + 945 4146678 AluYb9
chrx 34249316 - 1189 4147702 AluYb8
chrx 34959458 - 36 4148620 AluYk4
chrx 36346624 - 621 4150430 AluYb9
chrx 37348454 + 52 4151602 AluSq2
chrx 37708670 + 112 4152156 AluSp
chrx 38060783 - 19 4152692 AluYc
chrx 38757078 - 2160 4153754 AluYb8
chrx 39558633 - 121 4154991 AluY
chrx 39574903 + 2201 4155019 AluYb8
chrx 39939313 - 1738 0 Novel
chrx 40529712 - 585 4156801 AluYb8
chrx 40852358 + 684 4157316 AluYk4
chrx 41822139 + 12 4159101 AluYf4
chrx 41916604 + 30 4159224 AluY
chrx 42091160 + 866 4159459 AluYb8
chrx 43839794 + 683 4161811 AluYb8
chrx 44498959 - 42 4163036 AluSx
chrx 44506055 + 12 4163055 AluSg
chrx 44708063 + 20 4163545 AluSp
chrx 45563141 - 1382 4164735 AluY
chrx 46725063 - 908 4166516 AluSc
chrx 46729036 + 41 4166524 AluSp
chrx 46835438 + 14 4166727 AluSx1
chrx 48063195 - 85 4169008 AluSx
chrx 48422282 - 52 4169768 AluSx3
chrx 48678310 + 27 0 Novel
chrx 48948384 - 1681 4170851 AluYb8
chrx 49655954 - 10 4171970 AluSz
chrx 50725278 + 783 4173499 AluSx
chrx 50741973 - 840 4173516 AluYb8
chrx 53303962 + 31 4176990 AluY
chrx 53808380 + 426 4177990 AluYb8
chrx 54743494 + 108 0 Novel
chrx 55766453 - 55 4180978 AluYk4
chrx 56941386 - 755 4182129 AluYb8
chrx 57157837 + 1723 4182313 AluYb8
chrx 64005703 + 1334 4185148 AluYb9
chrx 67303233 + 875 4189008 AluYb8
chrx 67547990 + 416 4189414 AluYb8
chrx 67694929 - 909 4189770 AluYb8
chrx 69803828 - 891 4193089 AluYb8
chrx 74424904 - 1947 4199451 AluYb8
chrx 74474929 + 637 4199485 AluYb8
chrx 75313118 + 524 4200128 AluYb8
chrx 75908241 - 1581 4200540 AluYb8
chrx 76094458 - 1064 4200720 AluYb8
chrx 77031537 + 52 4201664 AluSx
chrx 77240181 + 18 4202101 AluSx1
chrx 77327871 - 15 4202257 AluYb8
chrx 78421638 - 557 0 Novel
chrx 79504984 + 13 4204420 AluY
chrx 79571656 - 49 4204500 AluSc
chrx 79648334 + 610 4204580 AluYb8
chrx 80127969 + 874 4205072 AluYb8
chrx 80299374 + 1061 4205238 AluYb8
chrx 81065438 - 600 4206036 AluYb8
chrx 81415500 - 364 4206433 AluYb8
chrx 82570971 - 579 4207589 AluYb8
chrx 83418346 - 1016 4208443 AluYb8
chrx 84509309 - 456 4209630 AluYb8
chrx 86174702 + 835 4211369 AluY
chrx 87555396 + 1193 4212908 AluYb8
chrx 89570808 - 205 4215266 AluYb8
chrx 90261169 + 850 4216013 AluYb8
chrx 90462077 - 18 4216224 AluSx
chrx 93565314 + 849 4219803 AluYb8
chrx 93837167 + 449 4220123 AluYb8
chrx 95869641 - 1747 4222440 AluYb8
chrx 95889298 + 807 4222457 AluYb8
chrx 97228482 + 12 4224392 AluY
chrx 98433485 + 1594 4225812 AluYb8
chrx 99735336 - 1060 4227239 AluYk4
chrx 100485212 - 30 4228475 AluSq
chrx 101036745 - 389 4229246 AluYb8
chrx 102032435 + 1547 4230369 AluYb8
chrx 105023151 - 951 4234642 AluYb8
chrx 106057573 + 37 0 Novel
chrx 106744783 + 1492 4236812 AluYb8
chrx 108814855 + 24 4239455 AluYk4
chrx 111124723 + 12 4242802 AluSx
chrx 112134403 + 2157 4244201 AluSx
chrx 112983726 - 686 4245256 AluYb8
chrx 113794251 - 678 4246375 AluYk4
chrx 114918315 + 1666 4248048 AluYb8
chrx 115318928 + 1220 4248429 AluYb9
chrx 116627649 + 958 0 Novel
chrx 117806717 + 934 4251653 AluYk4
chrx 118296736 + 72 4252499 AluYk4
chrx 118410915 + 37 4252684 AluSz
chrx 118547367 - 36 4252922 AluSx
chrx 119060238 + 1606 4254024 AluYb9
chrx 119331983 - 17 4254432 AluSg
chrx 119762780 - 51 4255108 AluSq
chrx 119907267 + 2439 4255379 AluYb8
chrx 122185493 - 214 4257917 AluYb9
chrx 122672382 + 1421 0 Novel
chrx 122946031 - 462 4259060 AluYk4
chrx 123071353 + 18 4259392 AluY
chrx 125398169 + 808 4262548 AluYb8
chrx 125790438 - 15 4263024 AluSg7
chrx 127516487 - 617 4264879 AluYb8
chrx 127584210 + 1695 4264958 AluYb8
chrx 128403372 + 1068 4266030 AluYb8
chrx 128670649 - 1338 4266388 AluYb8
chrx 128702212 + 1075 4266426 AluYb8
chrx 128941121 - 798 4266861 AluYb8
chrx 129782721 - 13 4268353 AluSc5
chrx 130634240 - 22 4269545 AluSz
chrx 132488915 + 1195 4272078 AluYb8
chrx 132998001 + 1643 4272924 AluYb8
chrx 135902462 - 26 4277579 AluY
chrx 136031230 - 1373 4277878 AluYb8
chrx 136575332 + 1482 4278732 AluYb8
chrx 137237537 + 1658 4279730 AluYb8
chrx 138952914 - 466 4282026 AluYb8
chrx 139772922 - 19 4283315 AluSg7
chrx 139809777 + 14 4283371 AluSq
chrx 140217317 - 1238 4284004 AluYb8
chrx 140223492 - 53 4284019 AluSg7
chrx 140682907 - 40 4284653 AluSx1
chrx 142093944 - 14 4286573 AluYk4
chrx 144435367 - 1029 4289611 AluYb8
chrx 144864288 - 1343 4290188 AluYb8
chrx 147045073 - 954 4293095 AluYb8
chrx 149453399 - 1452 4295997 AluYb8
chrx 150086420 + 387 4297005 AluSz
chrx 151439754 + 20 4299001 AluSq10
chrx 153087343 - 15 4300947 AluSx1
chrx 153343741 - 550 4301355 AluYb8
chrx 153986110 + 1905 4302383 AluYb8
chrx 153996959 - 218 4302394 AluYb8
chry 4277529 + 690 4311376 AluYb9
chry 5235746 + 203 4312409 AluYb8
chry 5430501 - 360 4312644 AluYb8
chry 5828416 - 374 4313026 AluYb8
chry 5943976 - 475 4313182 AluYb8
chry 6756609 - 50 4314015 AluSx
chry 7270609 + 852 4314879 AluYb8
chry 13132535 - 446 4317831 AluYb9
chry 13205272 - 544 4317911 AluYb8
chry 13484340 - 11 0 Novel
chry 13942016 + 504 4318699 AluSg7
chry 14609489 - 646 4319801 AluYb8
chry 15683321 - 920 4321112 AluYb8
chry 15881767 - 553 4321302 AluYb8
chry 16308944 - 644 4321881 AluYb8
chry 16590566 - 364 4322267 AluYb8
chry 16713304 + 42 4322432 AluSg
chry 17349071 - 620 4323314 AluYb8
chry 18970013 - 688 4325607 AluYb8
chry 21153202 - 24 4328355 AluSx1
chry 21575562 + 96 4328854 AluYb8
chry 22602248 - 23 4329545 AluY
chry 22816059 - 194 4329728 AluYb9
chry 23831586 + 629 4330721 AluYb8
chry 24421232 + 501 4331298 AluYb8
chry 28490996 - 427 4335992 AluYb8
chry 59013817 + 28 4336734 AluSc
