# Supplementary material for: Mobile element scanning (ME-Scan) by targeted high-throughput sequencing
Source: BMC Genomics. 2010 Jun 30;11:410. doi: 10.1186/1471-2164-11-410 (PMC2996938; doi:10.1186/1471-2164-11-410)
Supplement: Additional file 3 — List of 1,708 Alu insertion loci present in hg19/GRCh37 (without nine alternate haplotype chromosomes), absent from dbRIP, with good primer binding sites for our amplification and sequencing primers. [file 1471-2164-11-410-S3.TXT]

Title: Reference_Alu.txt
Description: List of 1,708 Alu insertion loci present in hg19/GRCh37 (without nine alternate haplotype chromosomes), absent from dbRIP, with good primer binding sites for our amplification and sequencing primers.
Column definitions: 
Chromosome (string): Name of the chromosome on which the Alu insertion lies (in hg19/GRCh37).
Jct_End_Pos (integer): Position (in hg19/GRCh37) of the final nucleotide of the Alu junction-end sequence read. These positions are used as unique identifiers for Alu insertion loci detected by ME-Scan.
Orientation (character, +/-): �+� indicates the sequencing PBS is downstream (higher coordinate) of the amplification PBS; �-� indicates the opposite. 
Interprimer_Distance (integer): distance between the amplification and sequencing PBS�, inclusive of their footprints. 
RMSK_ID (integer): unique RepeatMasker identifier (hg19/GRCh37 annotation) of the Alu repeat containing the sequencing primer binding site that gave rise to the read pairs supporting an Alu insertion locus. 
Duplicated_Region (character, y/n): �y� indicates that the 500 bp sequence following the end of the sequencing PBS in this Alu insertion locus is found at more than one location (with >99% identity) in hg19/GRCh37 (without the nine alternate haplotype chromosomes.) �n� indicates that those 500 bp are not repeated elsewhere, at least not with near-perfect identity. 
Has_Alu_Seq (character, y/n): �y� indicates that the Alu insertion generates detectable Alu sequence in the first 16 bp of the junction-end sequencing read. �n� indicates that it does not. 
Repeat_Name (string): name of the RepeatMasker repeat corresponding to RMSK_ID.

Chromosome Jct_End_Pos Orientation Interprimer_Distance RMSK_ID Duplicated_Region Has_Alu_Seq Repeat_Name
chr1 4155481 + 224 4554 n y
chr1 4560421 + 224 5165 n y
chr1 8448699 + 224 11147 n y
chr1 8493940 + 224 11211 n y
chr1 8591070 + 224 11371 n y
chr1 11096260 - 224 16389 n y
chr1 13999716 - 224 21368 n y
chr1 14268734 - 224 21784 n y
chr1 17000907 - 224 27189 n y
chr1 18398150 - 225 30000 n y
chr1 19834934 - 224 32793 n y
chr1 21462375 - 224 36102 n y
chr1 24958402 - 226 43970 n y
chr1 26835706 + 224 47998 n y
chr1 27119138 + 224 48617 n y
chr1 27513355 - 224 49557 n y
chr1 28579748 + 224 52018 n y
chr1 28870521 - 224 52800 n y
chr1 32023886 + 224 59026 n y
chr1 35358472 - 224 65500 n y
chr1 35445989 + 224 65656 n y
chr1 35749897 + 224 66311 n y
chr1 37097843 - 225 69019 n y
chr1 37476662 + 223 69660 n y
chr1 38490399 + 229 71577 n y
chr1 38794738 - 224 72112 n y
chr1 39336164 - 224 73035 n y
chr1 39691208 + 224 73879 n y
chr1 39730666 + 225 73956 n y
chr1 40488361 + 227 75397 n y
chr1 40634987 - 224 75709 n y
chr1 43008544 + 227 80046 n y
chr1 43252970 - 224 80495 n y
chr1 45450798 + 224 84318 n y
chr1 47239913 + 224 87679 n y
chr1 48340264 + 231 89449 n y
chr1 50444832 - 224 92875 n y
chr1 52384975 + 224 96592 n y
chr1 53186931 + 224 98397 n y
chr1 54491888 + 224 101031 n y
chr1 55583100 - 232 103235 n y
chr1 59754821 + 224 111144 n y
chr1 60754919 - 227 112834 n y
chr1 61621044 - 224 114259 n y
chr1 63524784 + 224 117715 n y
chr1 64897446 + 224 120206 n y
chr1 64943637 + 224 120310 n y
chr1 65768538 + 224 121856 n y
chr1 66079135 - 224 122343 n y
chr1 67291184 + 226 124087 n y
chr1 67827948 - 224 124955 n y
chr1 68971178 + 226 126970 n y
chr1 69429825 + 224 127582 n y
chr1 70027311 - 225 128396 n y
chr1 72215996 + 224 131548 n y
chr1 77164675 - 224 138130 n y
chr1 79304458 + 224 141381 n y
chr1 79722503 - 224 141921 n y
chr1 81387174 - 224 144099 n y
chr1 81687778 - 224 144503 n y
chr1 83013391 + 224 146296 n y
chr1 83708220 - 221 147226 n y
chr1 84456178 + 224 148211 n y
chr1 85945176 + 224 150489 n y
chr1 86738657 + 224 151605 n y
chr1 87738573 - 228 153034 n y
chr1 88336264 - 224 153851 n y
chr1 88361140 + 224 153892 n y
chr1 90150994 + 218 156245 n y
chr1 90698195 + 224 157075 n y
chr1 98304100 - 224 168439 n y
chr1 98783208 + 224 169075 n y
chr1 99138179 - 224 169606 n y
chr1 102695640 - 224 174922 n y
chr1 106935113 - 224 180237 n y
chr1 114211524 + 224 191206 n y
chr1 115030218 - 224 192498 n y
chr1 119695154 + 224 199309 n y
chr1 120211082 - 224 199972 n y
chr1 120873480 + 224 200843 n y
chr1 145026727 - 224 203711 n y
chr1 149350895 - 224 209229 n y
chr1 149417832 - 224 209332 n y
chr1 150560385 - 224 211360 n y
chr1 150764956 - 224 211816 n y
chr1 152853863 - 224 215183 n y
chr1 161213867 - 224 228300 n y
chr1 164017795 + 224 232536 n y
chr1 164646649 + 224 233395 n y
chr1 168723243 + 224 239532 n y
chr1 169197614 - 224 240298 n y
chr1 169780321 + 225 241105 n y
chr1 175078544 + 224 248656 n y
chr1 176018007 - 224 249957 n y
chr1 178906584 + 224 254042 n y
chr1 179421522 - 224 255006 n y
chr1 180809058 - 224 257149 n y
chr1 183741843 - 224 261583 n y
chr1 186249390 + 228 265270 n y
chr1 191101687 - 224 271928 n y
chr1 191178093 + 217 272028 n y
chr1 191585027 - 224 272570 n y
chr1 194760849 - 224 276962 n y
chr1 196572236 + 224 279405 n y
chr1 197318929 - 224 280378 n y
chr1 198965521 + 224 282552 n y
chr1 199878967 - 224 283798 n y
chr1 204140654 + 224 291331 n y
chr1 208360386 + 226 297372 n y
chr1 209493779 + 224 299032 n y
chr1 216125526 + 224 308886 n y
chr1 217877912 + 224 311159 n y
chr1 220285796 + 224 314652 n y
chr1 221362722 - 225 316186 n y
chr1 223061160 + 224 318631 n y
chr1 227047923 + 224 325110 n n
chr1 234213070 + 224 335541 n y
chr1 240616988 - 224 345647 n y
chr1 242461261 + 224 348712 n y
chr1 245749884 - 226 354092 n y
chr1 248207804 - 224 357760 n y
chr1 249237529 - 224 358768 y y
chr10 580936 + 224 359341 n y
chr10 2379819 + 224 361411 n y
chr10 9561720 + 224 371926 n y
chr10 9660728 - 227 372048 n y
chr10 10493753 + 223 373210 n y
chr10 12381349 - 226 376178 n y
chr10 15689781 + 224 381890 n y
chr10 15931649 - 224 382225 n y
chr10 16951204 + 227 383776 n y
chr10 19397666 + 227 387604 n y
chr10 19465623 + 224 387706 n y
chr10 19793931 + 224 388193 n y
chr10 20061214 - 227 388587 n y
chr10 20109259 - 227 388651 n y
chr10 23361064 + 227 393628 n y
chr10 25176219 + 224 396621 n y
chr10 31700259 - 225 407299 n n
chr10 35968226 - 224 413770 n y
chr10 36727237 + 224 414824 n y
chr10 44113676 - 224 420416 n y
chr10 44997248 + 224 421397 n y
chr10 49091924 - 224 426816 n y
chr10 50548536 + 224 428628 n y
chr10 52082291 - 224 430805 n y
chr10 53388418 - 224 432729 n y
chr10 53931882 + 224 433582 n y
chr10 55228845 + 224 435274 n y
chr10 57455659 + 224 438255 n y
chr10 57714625 - 223 438612 n y
chr10 59053811 + 224 440376 n y
chr10 61438621 + 224 443697 n y
chr10 63576600 - 224 446814 n y
chr10 74048194 + 224 464355 n y
chr10 76116096 + 224 468287 n y
chr10 78011330 + 223 471381 n y
chr10 78143508 + 224 471538 n y
chr10 78563020 - 224 472063 n y
chr10 86384145 + 224 483771 n y
chr10 86476373 + 224 483895 n y
chr10 86926228 + 224 484412 n y
chr10 86966887 - 224 484463 n y
chr10 92091530 + 224 492157 n y
chr10 92519111 - 224 492715 n y
chr10 93332671 + 224 493905 n y
chr10 94315629 - 223 495748 n y
chr10 94391438 + 224 495926 n y
chr10 94583195 - 224 496310 n y
chr10 95107008 - 224 497266 n y
chr10 96337517 - 226 499514 n y
chr10 96532858 + 224 499756 n y
chr10 96801237 - 224 499996 n y
chr10 98422336 - 226 502537 n y
chr10 99158131 + 224 504010 n y
chr10 99209948 + 224 504134 n y
chr10 101391973 + 224 507799 n y
chr10 104048167 - 224 512402 n y
chr10 104528466 + 228 513263 n y
chr10 104833317 - 228 513874 n y
chr10 105422477 + 224 515021 n y
chr10 105943467 + 224 515905 n y
chr10 106198453 + 224 516323 n y
chr10 106248985 + 224 516385 n y
chr10 109224123 - 224 520754 n y
chr10 109235588 + 224 520767 n y
chr10 111293568 + 224 523513 n y
chr10 115031896 - 224 529248 n y
chr10 115258251 + 224 529618 n y
chr10 116327648 - 224 531251 n y
chr10 117167833 + 224 532531 n y
chr10 118664411 - 225 534618 n y
chr10 122323011 - 224 540708 n y
chr10 122409873 - 224 540825 n y
chr10 124458341 - 232 543978 n y
chr10 125706220 + 224 545824 n y
chr10 130118345 + 224 551526 n y
chr10 131917414 + 225 553290 n y
chr10 132114130 - 224 553538 n y
chr11 3770237 - 224 561425 n y
chr11 4039378 - 227 561997 n y
chr11 5708440 - 224 564142 n y
chr11 5720453 - 224 564162 n y
chr11 5984088 + 224 564473 n n
chr11 6142358 - 224 564641 n y
chr11 6429329 + 224 565048 n y
chr11 7428931 + 224 566352 n y
chr11 9285088 - 224 568953 n y
chr11 10464372 + 229 571151 n y
chr11 13605215 - 225 575919 n y
chr11 14341224 + 224 577015 n y
chr11 16098619 + 224 579822 n y
chr11 17154196 + 224 581356 n y
chr11 17200596 + 224 581447 n y
chr11 19120665 + 211 584684 n y
chr11 19282491 - 224 584962 n y
chr11 19857802 - 224 585973 n y
chr11 19936410 + 224 586080 n y
chr11 22955330 + 224 590604 n y
chr11 25134957 - 224 593663 n y
chr11 27668668 - 224 597357 n y
chr11 28375171 - 224 598416 n y
chr11 29996314 + 224 600746 n y
chr11 33858439 + 224 606933 n y
chr11 34295398 - 224 607747 n y
chr11 35575323 + 224 609623 n y
chr11 36896848 - 226 611750 n y
chr11 39115816 + 224 614751 n y
chr11 41822276 - 225 618634 n y
chr11 43482633 - 224 621131 n y
chr11 43778882 - 224 621607 n y
chr11 44237746 + 224 622354 n y
chr11 45438772 - 224 624568 n y
chr11 46930856 - 223 627275 n y
chr11 47196266 + 224 627755 n y
chr11 49997609 - 224 632018 n y
chr11 59019264 - 226 638622 n y
chr11 60252701 + 224 640465 n y
chr11 60481717 + 224 640760 n y
chr11 61573511 - 226 642780 n y
chr11 62421729 + 224 644302 n y
chr11 66713256 - 224 651996 n y
chr11 66758884 + 224 652109 n y
chr11 71678237 + 223 660266 n y
chr11 72819936 + 227 662306 n y
chr11 73892413 + 228 664593 n y
chr11 75685730 + 224 668039 n y
chr11 76174366 - 223 668947 n y
chr11 78646376 + 224 673703 n y
chr11 79059144 + 224 674477 n y
chr11 84798581 - 224 683954 n y
chr11 85444962 + 224 684841 n y
chr11 85693790 + 224 685263 n y
chr11 85697753 + 223 685266 n y
chr11 88549080 - 224 689586 n y
chr11 88844133 + 223 690033 n y
chr11 91032269 + 224 693081 n y
chr11 93662420 + 225 696852 n y
chr11 95973413 - 225 700182 n n
chr11 96848804 - 225 701058 n y
chr11 97646250 + 224 701966 n y
chr11 98477293 + 227 703099 n y
chr11 99166306 - 224 703991 n y
chr11 99597736 - 224 704581 n y
chr11 100679456 + 224 705974 n y
chr11 101417123 + 225 706965 n y
chr11 101808583 - 224 707483 n y
chr11 103330379 - 224 709847 n y
chr11 104434771 - 223 711441 n y
chr11 105291925 - 224 712597 n y
chr11 109186913 + 224 718485 n y
chr11 110496081 + 224 720416 n y
chr11 112005898 + 224 722839 n y
chr11 112007339 - 226 722846 n y
chr11 113941150 + 224 725776 n y
chr11 114120186 - 224 726021 n y
chr11 114361583 - 224 726403 n y
chr11 114632616 + 225 726730 n y
chr11 115463248 - 224 727860 n y
chr11 117898062 + 224 731908 n y
chr11 123013654 + 224 740203 n y
chr11 123630426 - 224 741314 n n
chr11 127193142 - 224 746361 n y
chr11 127223688 - 224 746416 n y
chr12 1455807 - 224 758828 n y
chr12 2153141 + 224 759890 n y
chr12 2674333 - 223 760604 n y
chr12 7110926 - 224 767629 n y
chr12 7969020 + 224 768920 n y
chr12 8248164 + 224 769579 n y
chr12 10276059 - 224 772499 n y
chr12 11075747 + 224 773620 n y
chr12 12263692 + 225 775269 n y
chr12 12684791 - 224 776002 n y
chr12 14258602 - 226 778366 n y
chr12 15365313 + 224 780043 n y
chr12 19153785 + 233 784919 n y
chr12 19326277 + 224 785200 n y
chr12 19450255 - 224 785405 n y
chr12 21764192 - 225 788524 n y
chr12 22253175 - 224 789154 n y
chr12 22662132 + 226 789715 n y
chr12 24700445 + 224 792473 n y
chr12 25819339 - 223 794172 n y
chr12 27144405 + 224 796147 n y
chr12 27872298 - 224 797322 n y
chr12 29449021 + 224 799472 n y
chr12 39558503 - 224 809039 n y
chr12 41638812 + 230 811781 n y
chr12 43047435 + 224 813977 n y
chr12 43654410 - 224 814764 n y
chr12 43957425 + 221 815162 n y
chr12 45212845 + 224 816864 n y
chr12 48649648 + 224 821738 n y
chr12 51265995 - 224 826717 n y
chr12 54076525 + 224 831517 n y
chr12 54161735 - 224 831669 n y
chr12 54644288 - 221 832283 n y
chr12 55315987 + 224 833230 n y
chr12 58612346 - 224 838423 n y
chr12 62886471 + 224 844004 n y
chr12 65336069 - 224 847956 n y
chr12 66242335 - 224 849334 n y
chr12 66837965 - 224 850294 n y
chr12 69863288 + 224 855124 n y
chr12 71643173 - 224 857731 n y
chr12 75585649 + 223 862950 n y
chr12 77348686 - 224 865856 n y
chr12 79651587 + 224 869009 n y
chr12 81444484 + 214 871635 n y
chr12 83364432 + 226 874287 n y
chr12 84484821 + 224 875672 n y
chr12 84949854 + 224 876279 n y
chr12 86282666 - 224 878186 n y
chr12 86855342 + 224 878956 n y
chr12 87310510 - 224 879564 n y
chr12 90047394 + 225 883397 n y
chr12 91034710 + 224 884833 n y
chr12 91130621 - 224 884958 n y
chr12 92371557 - 224 886693 n y
chr12 93225560 - 226 888112 n y
chr12 94737589 + 228 890923 n y
chr12 95338176 + 224 892001 n y
chr12 98644099 + 224 897569 n y
chr12 99248636 - 224 898659 n y
chr12 99278276 - 224 898697 n y
chr12 99446204 - 225 898954 n y
chr12 99975367 - 225 899693 n y
chr12 100322376 + 224 900191 n y
chr12 100927991 + 221 901354 n y
chr12 104050784 + 224 906464 n y
chr12 104096397 + 225 906553 n y
chr12 106654546 - 224 911171 n y
chr12 106713009 + 224 911278 n y
chr12 107826761 - 229 913316 n y
chr12 111117357 - 224 920310 n y
chr12 114215320 + 224 927363 n y
chr12 118033488 + 223 935308 n y
chr12 119262338 - 229 937998 n y
chr12 121501472 - 224 942881 n y
chr12 123392988 + 224 947176 n y
chr12 123457810 - 224 947350 n y
chr12 123533279 + 224 947464 n y
chr12 126045067 - 226 952547 n y
chr12 127356250 - 224 954617 n y
chr12 131740787 + 224 961869 n y
chr13 23275943 + 224 971388 n y
chr13 24656658 - 224 973315 n y
chr13 24866214 + 224 973618 n y
chr13 25057323 - 224 973876 n y
chr13 26078577 - 224 975431 n y
chr13 27406733 + 224 977267 n y
chr13 29379957 - 224 980607 n y
chr13 30237851 - 224 981680 n y
chr13 32720001 + 224 985462 n y
chr13 38570615 + 224 993704 n y
chr13 39712455 - 224 995189 n y
chr13 40008892 - 224 995602 n y
chr13 42231945 + 224 999032 n y
chr13 43250229 + 223 1000553 n y
chr13 43505661 + 224 1000944 n y
chr13 44368467 + 224 1002083 n y
chr13 44410685 - 224 1002147 n y
chr13 51552284 + 224 1013349 n y
chr13 52063034 - 224 1014068 n y
chr13 53044051 + 225 1015539 n n
chr13 53848954 - 224 1016692 n y
chr13 54851067 - 224 1017962 n y
chr13 54863707 + 224 1017969 n y
chr13 55724003 - 224 1019107 n y
chr13 57903023 + 224 1021925 n y
chr13 58226111 - 224 1022366 n y
chr13 59044757 - 224 1023401 n y
chr13 60377138 + 227 1025193 n y
chr13 60764751 + 224 1025725 n y
chr13 61561383 + 230 1026827 n y
chr13 62335367 - 224 1027802 n y
chr13 63643507 + 224 1029582 n y
chr13 68373188 - 226 1035801 n y
chr13 70272187 - 226 1038354 n y
chr13 70467686 + 224 1038642 n n
chr13 70631607 - 224 1038886 n y
chr13 70861663 - 224 1039225 n y
chr13 71461202 - 224 1040060 n y
chr13 73561149 + 225 1042961 n y
chr13 77940146 + 224 1049281 n y
chr13 78207270 - 224 1049681 n y
chr13 78969303 - 229 1050661 n y
chr13 82025491 - 224 1054743 n y
chr13 83112301 + 228 1056192 n y
chr13 83333773 - 224 1056512 n y
chr13 87515550 + 224 1061971 n y
chr13 87675866 - 224 1062223 n y
chr13 89090338 + 224 1064192 n y
chr13 90161616 - 224 1065692 n y
chr13 91657831 - 224 1067721 n y
chr13 93005212 - 224 1069547 n y
chr13 96679245 + 224 1074940 n y
chr13 96771284 + 224 1075079 n y
chr13 97389578 - 224 1075934 n y
chr13 97417646 + 223 1075972 n y
chr13 97904424 + 224 1076632 n y
chr13 97942629 - 224 1076688 n y
chr13 98716258 + 224 1077912 n y
chr13 100664284 - 224 1081002 n y
chr13 102039271 - 224 1083103 n y
chr13 102361414 - 223 1083527 n y
chr13 102659414 + 224 1083915 n y
chr13 104603372 + 224 1086497 n y
chr13 109451373 + 224 1092889 n y
chr13 110425362 + 222 1094113 n y
chr13 111239719 - 224 1095033 n y
chr14 19089233 + 227 1099041 n y
chr14 20182089 - 224 1100229 n y
chr14 20428012 - 224 1100531 n y
chr14 21158073 - 224 1101600 n y
chr14 25400016 - 224 1107699 n y
chr14 26853345 + 224 1109575 n y
chr14 27319561 - 224 1110199 n y
chr14 28453852 - 224 1111617 n y
chr14 29261477 - 224 1112644 n y
chr14 30206227 - 224 1113866 n y
chr14 31007795 - 224 1114884 n y
chr14 31183252 - 231 1115134 n y
chr14 32761712 - 223 1117815 n y
chr14 33520179 - 224 1118810 n y
chr14 33915701 + 224 1119231 n y
chr14 34365607 + 224 1119706 n y
chr14 34809076 + 224 1120417 n y
chr14 34977437 - 224 1120756 n y
chr14 38832941 - 226 1126803 n y
chr14 38842456 - 224 1126815 n y
chr14 39527831 + 224 1127654 n y
chr14 40924609 - 224 1129524 n y
chr14 42566121 - 228 1131659 n y
chr14 52973594 + 224 1145945 n y
chr14 54521863 - 224 1148242 n y
chr14 58569228 - 224 1154226 n y
chr14 59580083 + 212 1155844 n y
chr14 60139678 + 224 1156571 n y
chr14 61794667 - 224 1158893 n y
chr14 62861329 + 224 1160336 n y
chr14 65099951 + 224 1164038 n y
chr14 65510239 - 224 1164712 n y
chr14 66315338 - 224 1166148 n y
chr14 71230601 - 225 1173712 n y
chr14 74246600 + 225 1178886 n y
chr14 74509952 - 224 1179491 n y
chr14 75678097 - 227 1181677 n y
chr14 78691429 + 224 1187236 n y
chr14 79831761 - 224 1188928 n y
chr14 81230541 - 225 1190822 n y
chr14 83456480 + 224 1193987 n y
chr14 83730751 + 226 1194345 n y
chr14 84348095 + 224 1195219 n y
chr14 85765067 + 224 1197230 n y
chr14 86559986 - 224 1198304 n y
chr14 87341570 + 224 1199349 n y
chr14 87914800 + 224 1200153 n y
chr14 89597274 + 224 1202759 n y
chr14 93263014 - 224 1209280 n y
chr14 101991223 + 228 1223849 n y
chr14 102754491 + 226 1225129 n y
chr15 24768621 - 213 1237506 n y
chr15 27213777 + 224 1240604 n y
chr15 27852463 + 224 1241324 n y
chr15 35059913 + 224 1251422 n y
chr15 37952157 - 225 1255154 n y
chr15 41017417 + 224 1259585 n y
chr15 41170623 + 227 1259883 n y
chr15 44560854 - 237 1266027 n y
chr15 48614210 + 224 1272030 n y
chr15 50335849 - 224 1274275 n y
chr15 55383753 + 224 1282048 n y
chr15 55430234 + 227 1282117 n y
chr15 55934071 - 224 1283002 n y
chr15 56271871 + 224 1283581 n y
chr15 61776497 + 224 1292169 n y
chr15 65419494 - 224 1298519 n y
chr15 65721896 + 224 1299182 n y
chr15 66135892 - 224 1300028 n y
chr15 67789055 - 224 1303120 n y
chr15 67845950 - 224 1303223 n y
chr15 67860022 + 224 1303239 n y
chr15 67869593 + 224 1303258 n y
chr15 69049918 + 224 1305314 n y
chr15 69275358 + 224 1305687 n y
chr15 69566134 + 226 1306184 n y
chr15 69765766 + 224 1306557 n y
chr15 71763294 + 224 1309910 n y
chr15 74795667 - 223 1314848 n y
chr15 75434158 - 224 1316112 n y
chr15 75778031 + 226 1316693 n y
chr15 75901850 + 224 1317008 n y
chr15 76336663 + 229 1317680 n y
chr15 78767096 - 224 1321587 n y
chr15 81984013 - 224 1327022 n y
chr15 85560191 - 224 1332569 n y
chr15 85942426 - 224 1333190 n y
chr15 86386181 + 224 1333880 n y
chr15 86445090 - 228 1333989 n y
chr15 90902624 + 224 1341256 n y
chr15 91174329 + 224 1341789 n y
chr15 92793514 + 224 1344478 n y
chr15 93433756 + 224 1345580 n y
chr15 94644821 - 224 1347462 n y
chr15 94745047 + 224 1347602 n y
chr15 98415226 + 224 1352448 n y
chr15 98706438 + 224 1352852 n y
chr15 98733586 - 224 1352896 n y
chr15 99829837 - 224 1354502 n y
chr15 99832889 + 224 1354508 n y
chr15 99890040 - 224 1354593 n y
chr16 1418302 - 224 1359694 n y
chr16 4724961 + 224 1365369 n y
chr16 5864628 - 225 1367660 n y
chr16 5947356 + 224 1367823 n y
chr16 8066603 - 224 1371633 n y
chr16 16642723 + 223 1390072 n y
chr16 16930690 + 224 1390745 n y
chr16 18146009 - 224 1393239 n y
chr16 21943891 + 221 1401530 n y
chr16 22165974 - 224 1401960 n y
chr16 23638507 - 224 1405198 n y
chr16 25726342 - 224 1409863 n y
chr16 30810851 + 224 1420812 n y
chr16 31438135 - 224 1422177 n y
chr16 46473797 - 225 1426689 n y
chr16 51255134 - 223 1434947 n y
chr16 56428354 - 224 1443669 n y
chr16 61310917 + 224 1452111 n y
chr16 61385689 - 224 1452230 n y
chr16 62157720 - 224 1453442 n y
chr16 64660311 + 224 1457149 n y
chr16 66800094 + 224 1460796 n y
chr16 67972898 + 224 1462905 n y
chr16 68900225 - 224 1464796 n y
chr16 69721796 - 226 1466584 n y
chr16 70120103 + 224 1467431 n y
chr16 70327834 + 224 1467852 n y
chr16 70553350 + 225 1468376 n y
chr16 72043101 - 224 1470887 n y
chr16 72357437 - 224 1471359 n y
chr16 72635553 + 224 1471750 n y
chr16 74289411 - 224 1474191 n y
chr16 74601786 + 224 1474809 n y
chr16 75849169 - 224 1477327 n y
chr16 75915907 + 224 1477401 n y
chr16 78154166 - 226 1480920 n y
chr16 80095537 + 224 1484236 n y
chr16 80960830 + 224 1485672 n y
chr16 81119460 - 224 1485951 n y
chr16 81225136 + 228 1486227 n y
chr16 82012053 - 224 1487912 n y
chr16 84969783 - 224 1493217 n y
chr17 213273 - 224 1502047 n y
chr17 1425685 + 224 1504248 n y
chr17 3157243 + 228 1507600 n y
chr17 4697923 - 226 1510449 n y
chr17 4828874 + 224 1510718 n y
chr17 15202599 - 225 1528664 n y
chr17 15381273 - 224 1528936 n y
chr17 16150323 + 228 1530286 n y
chr17 16560087 - 229 1531120 n y
chr17 18637466 - 224 1534636 n y
chr17 19627186 + 224 1536668 n y
chr17 20190429 - 224 1537723 n y
chr17 26426924 + 224 1542844 n y
chr17 26578253 + 227 1543104 n y
chr17 31021418 - 224 1551797 n n
chr17 31200034 + 223 1552095 n y
chr17 31454207 + 226 1552539 n y
chr17 33015517 - 224 1555283 n y
chr17 34222232 + 224 1557359 n y
chr17 34376274 - 224 1557636 n y
chr17 34575151 + 224 1557941 y y
chr17 34740185 + 224 1558142 y y
chr17 34791236 + 224 1558229 y y
chr17 35366815 - 224 1559298 n y
chr17 36249827 - 224 1560902 n y
chr17 36331777 + 224 1561067 y y
chr17 37096240 + 224 1562599 n y
chr17 37362117 + 224 1563200 n y
chr17 38342519 - 224 1565083 n y
chr17 38577388 - 224 1565538 n y
chr17 42117069 + 224 1572201 n y
chr17 42590505 - 224 1573173 n y
chr17 43038953 - 224 1574090 n y
chr17 47134537 - 224 1581816 n y
chr17 53242133 + 226 1591546 n y
chr17 55300342 - 226 1595115 n y
chr17 56852974 - 224 1597814 n y
chr17 57109585 - 224 1598339 n y
chr17 57118106 - 224 1598359 n y
chr17 59052682 + 224 1602288 n y
chr17 59582679 - 224 1603037 n y
chr17 60218687 - 225 1604226 n y
chr17 60866123 - 224 1605504 n y
chr17 65405520 + 224 1613213 n y
chr17 73190676 - 224 1626312 n y
chr17 73397225 - 224 1626741 n y
chr17 73463933 + 224 1626915 n y
chr17 75236311 + 224 1630186 n y
chr17 78548286 + 226 1635414 n y
chr17 79577677 - 224 1636626 n y
chr18 406208 - 222 1639415 n y
chr18 828465 - 224 1640189 n y
chr18 2661854 - 227 1642702 n y
chr18 3898114 + 224 1644802 n y
chr18 5078384 + 224 1646299 n y
chr18 8372392 + 227 1650643 n y
chr18 10098786 - 224 1653415 n y
chr18 10588595 + 224 1653985 n y
chr18 11259028 - 224 1654848 n y
chr18 14823325 + 224 1660096 n y
chr18 18657254 + 224 1661063 n y
chr18 19007850 - 224 1661711 n y
chr18 19435890 - 224 1662556 n y
chr18 20294735 + 228 1663995 n y
chr18 22013483 + 224 1666924 n y
chr18 23127479 + 224 1668414 n y
chr18 25019901 - 227 1671229 n y
chr18 26130664 + 223 1672671 n y
chr18 28739336 + 224 1676170 n y
chr18 29056621 - 224 1676596 n y
chr18 30923967 - 224 1679429 n y
chr18 32311142 - 224 1681159 n y
chr18 33641979 - 224 1683006 n y
chr18 33772973 - 224 1683227 n y
chr18 34780473 - 224 1684501 n y
chr18 38512855 + 224 1689278 n y
chr18 39658040 - 224 1690883 n y
chr18 40209860 + 224 1691622 n y
chr18 41166672 - 227 1692917 n n
chr18 42367518 - 224 1694480 n y
chr18 42628636 - 224 1694820 n y
chr18 43751030 + 224 1696577 n y
chr18 47771451 - 224 1702905 n y
chr18 48335206 - 225 1703800 n y
chr18 51367137 - 224 1708233 n y
chr18 54903679 - 224 1712965 n y
chr18 54995386 + 224 1713108 n y
chr18 58964304 - 226 1719222 n y
chr18 60352308 + 223 1721291 n y
chr18 60740651 + 224 1721901 n y
chr18 61422458 + 229 1722929 n y
chr18 61924846 + 224 1723586 n y
chr18 62729852 - 224 1724614 n y
chr18 67567667 - 226 1731479 n y
chr18 68104235 - 224 1732259 n y
chr18 70722457 + 225 1735741 n y
chr18 71444205 - 224 1736751 n y
chr18 73972942 + 224 1739635 n y
chr18 75933387 + 224 1742010 n y
chr19 1195209 + 224 1746087 y y
chr19 5731906 + 223 1756168 n y
chr19 10441724 - 225 1766725 n y
chr19 10962343 - 224 1768030 n y
chr19 11243092 - 223 1768699 n y
chr19 20180422 - 226 1788572 n y
chr19 20371035 - 224 1788877 n y
chr19 20441445 + 228 1788989 n y
chr19 20742671 - 224 1789356 n y
chr19 21758571 - 224 1790850 n y
chr19 21928644 + 224 1791090 n y
chr19 23391188 - 224 1792966 n y
chr19 23774307 - 224 1793542 n y
chr19 33176541 - 224 1801785 n y
chr19 43034446 - 224 1821344 n y
chr19 46400203 + 224 1828158 n y
chr19 46796801 - 224 1828915 n y
chr19 52567296 - 226 1841993 n y
chr19 54879699 + 224 1846722 n y
chr19 56855971 - 224 1850729 n y
chr19 57280139 + 226 1851530 n y
chr19 58923896 + 224 1854485 n y
chr19 58953861 + 230 1854532 n y
chr19 58976791 + 224 1854567 n y
chr2 4195856 + 224 1859387 n y
chr2 8145816 + 224 1864743 n y
chr2 9342290 - 223 1866502 n y
chr2 10838913 + 224 1869142 n y
chr2 11423385 - 225 1870200 n y
chr2 12500604 - 224 1871968 n y
chr2 15166279 - 224 1875877 n y
chr2 20247150 - 224 1883344 n y
chr2 20458748 + 224 1883677 n y
chr2 21023731 + 224 1884535 n n
chr2 22560374 - 224 1886466 n y
chr2 22951890 - 224 1886993 n y
chr2 24543087 - 224 1889353 n y
chr2 25227610 - 225 1890567 n y
chr2 26879447 + 224 1893640 n y
chr2 27196743 + 225 1894272 n y
chr2 27669886 + 224 1895081 n y
chr2 30759946 - 224 1900254 n y
chr2 30776380 - 224 1900274 n y
chr2 35931703 + 224 1907991 n y
chr2 40442476 - 224 1914948 n y
chr2 42766234 + 224 1918403 n y
chr2 46249921 - 224 1923978 n y
chr2 49213172 + 224 1928949 n y
chr2 49897338 - 224 1929796 n y
chr2 50038132 + 224 1930000 n y
chr2 50092744 + 224 1930065 n y
chr2 51508366 + 223 1931922 n y
chr2 51977336 + 224 1932506 n y
chr2 52199471 + 225 1932792 n y
chr2 54084424 + 228 1935317 n y
chr2 55922979 - 224 1938401 n y
chr2 56022257 - 228 1938569 n y
chr2 57056862 - 224 1939820 n y
chr2 58219991 + 224 1941163 n y
chr2 58361445 - 224 1941352 n y
chr2 58539298 - 224 1941569 n y
chr2 60066030 - 224 1943528 n y
chr2 62457447 + 224 1947805 n y
chr2 63960656 + 227 1949936 n y
chr2 64104826 - 228 1950161 n y
chr2 64775226 - 224 1951187 n y
chr2 65341676 - 226 1952197 n y
chr2 66176207 - 226 1953673 n y
chr2 66833393 + 224 1954464 n y
chr2 68688748 + 224 1957042 n y
chr2 71667700 - 224 1961855 n y
chr2 74511627 + 228 1966146 n y
chr2 74609898 - 227 1966303 n y
chr2 77577147 - 228 1970488 n y
chr2 78825678 + 224 1972197 n y
chr2 79112633 - 224 1972618 n y
chr2 79895065 - 224 1973625 n y
chr2 81793673 - 224 1976152 n y
chr2 82960055 - 224 1977647 n y
chr2 84185255 + 224 1979335 n y
chr2 84784469 - 228 1980094 n y
chr2 85244469 + 226 1980882 n y
chr2 86493441 - 224 1983178 n y
chr2 99322105 - 223 1995636 n y
chr2 100738223 - 223 1997661 n y
chr2 100781546 - 224 1997729 n y
chr2 104313022 + 234 2002741 n y
chr2 104803923 + 225 2003309 n y
chr2 107504726 - 224 2007117 n y
chr2 109329663 - 224 2009614 n y
chr2 109606586 - 223 2010018 n y
chr2 111589814 - 224 2012621 n y
chr2 113581512 + 224 2015530 n y
chr2 116547975 + 224 2019909 n y
chr2 122035932 + 224 2027793 n y
chr2 122461303 - 224 2028510 n y
chr2 123830268 - 224 2030583 n y
chr2 124793821 + 224 2031821 n y
chr2 127007851 + 224 2034910 n y
chr2 128375397 + 224 2036893 n y
chr2 128509863 - 224 2037057 n y
chr2 129335478 - 225 2038536 n y
chr2 130518646 - 227 2039915 n y
chr2 131503131 - 224 2041292 n y
chr2 133348523 - 224 2043794 n y
chr2 134066602 + 226 2044704 n y
chr2 134420536 - 224 2045171 n y
chr2 137996443 + 224 2050552 n y
chr2 138244637 - 224 2050867 n y
chr2 140453839 + 224 2053827 n y
chr2 140619576 - 224 2054076 n y
chr2 140766600 + 224 2054264 n y
chr2 145003839 - 224 2059803 n y
chr2 147146292 + 224 2062425 n y
chr2 152046580 - 224 2068805 n y
chr2 154908123 + 224 2072766 n y
chr2 155891516 + 224 2074061 n y
chr2 158411951 + 224 2077208 n y
chr2 158433687 + 225 2077229 n y
chr2 159340879 + 230 2078490 n y
chr2 159919178 - 224 2079342 n y
chr2 160376061 + 225 2079961 n y
chr2 165528907 - 225 2086825 n y
chr2 166665089 + 224 2088351 n y
chr2 168895801 - 224 2091154 n y
chr2 174198926 + 225 2099414 n y
chr2 175313585 + 224 2101145 n y
chr2 176298368 + 226 2102622 n y
chr2 176413083 - 224 2102772 n y
chr2 176648840 - 224 2103035 n y
chr2 176650235 + 224 2103036 n y
chr2 177295419 - 224 2103897 n y
chr2 177919819 - 224 2104751 n y
chr2 180701565 + 224 2108338 n y
chr2 181317792 - 224 2109103 n y
chr2 181450113 + 224 2109258 n y
chr2 187379396 - 224 2116880 n y
chr2 188230669 - 224 2118074 n y
chr2 188239698 - 224 2118088 n y
chr2 190583795 + 224 2121109 n y
chr2 191347938 + 225 2122282 n y
chr2 193479128 + 224 2125279 n y
chr2 194539318 + 224 2126642 n y
chr2 197557178 + 224 2130773 n y
chr2 197614969 + 224 2130844 n y
chr2 198839564 - 224 2132781 n y
chr2 201947756 + 224 2137272 n y
chr2 203335183 - 227 2139824 n y
chr2 203650968 - 227 2140415 n y
chr2 203752310 - 224 2140599 n y
chr2 204273881 + 224 2141662 n y
chr2 204851933 + 224 2142647 n y
chr2 210112380 - 224 2150316 n y
chr2 211504035 - 224 2152112 n y
chr2 212074939 + 212 2152816 n y
chr2 214453225 - 224 2155973 n y
chr2 215583451 - 225 2157552 n y
chr2 218102514 + 224 2161499 n y
chr2 221345918 - 224 2166754 n y
chr2 222725427 - 224 2168835 n y
chr2 222949738 + 224 2169154 n y
chr2 224807572 + 224 2172152 n y
chr2 224964348 + 224 2172376 n y
chr2 225770286 + 226 2173649 n y
chr2 231486819 - 224 2182183 n y
chr2 232655768 + 224 2184377 n y
chr2 236158968 - 224 2189841 n y
chr2 242317078 + 226 2197315 n y
chr20 3240684 - 224 2204532 n y
chr20 5830304 - 224 2209278 n y
chr20 7622231 + 224 2211900 n y
chr20 8467462 + 224 2213083 n y
chr20 14555356 - 224 2222176 n y
chr20 14560107 + 224 2222185 n y
chr20 15187702 + 224 2223096 n y
chr20 18052709 + 224 2227502 n y
chr20 19182219 + 224 2229210 n y
chr20 30364203 + 224 2240192 n y
chr20 32492214 - 224 2245016 n y
chr20 33338872 - 224 2246831 n y
chr20 33621647 - 224 2247432 n y
chr20 35264519 - 228 2251038 n y
chr20 36590392 - 224 2253981 n y
chr20 42480891 + 228 2264563 n y
chr20 44033734 - 224 2267887 n y
chr20 44443796 + 223 2268552 n y
chr20 45541659 + 224 2270941 n y
chr20 47724659 - 236 2275657 n y
chr20 48773112 + 224 2278183 n y
chr20 50793368 + 224 2282790 n y
chr20 54114504 + 224 2289158 n y
chr20 55783205 + 224 2292433 n y
chr20 58427957 - 224 2296618 n y
chr20 58564282 - 224 2296804 n y
chr20 60418205 - 224 2299270 n y
chr20 62458659 - 225 2301462 n y
chr21 9448712 - 224 2302129 n y
chr21 10018840 - 226 2302744 y y
chr21 10488265 + 224 2303082 n y
chr21 16257058 - 224 2306441 n y
chr21 17734198 + 223 2308375 n y
chr21 18472359 - 224 2309254 n y
chr21 19543844 + 225 2310782 n y
chr21 19746489 - 224 2311041 n y
chr21 20703490 - 224 2312305 n y
chr21 20747715 - 224 2312359 n y
chr21 20803262 + 224 2312431 n y
chr21 21688775 + 224 2313680 n y
chr21 23733873 + 224 2316538 n y
chr21 24144196 + 227 2317132 n y
chr21 25764550 + 224 2319527 n y
chr21 31154308 + 224 2327324 n y
chr21 32860190 + 224 2329875 n y
chr21 34595542 + 223 2332845 n y
chr21 35191985 - 224 2333945 n y
chr21 36926866 + 227 2336495 n y
chr21 40868125 - 224 2342745 n y
chr21 42189721 - 224 2344566 n y
chr21 42926424 + 224 2345615 n y
chr21 43886264 - 217 2346858 n y
chr21 44553794 + 228 2347871 n y
chr21 45850632 + 224 2349615 n y
chr21 48117139 - 224 2352069 y y
chr22 17400895 + 224 2353446 n y
chr22 17439786 - 231 2353486 n y
chr22 18233837 - 224 2355088 n y
chr22 18339707 + 224 2355222 n y
chr22 20092010 + 227 2357731 n y
chr22 22232507 - 226 2361221 n y
chr22 24490480 - 224 2364594 n y
chr22 29801797 - 223 2375309 n y
chr22 29985616 - 224 2375739 n y
chr22 30799691 - 224 2377272 n y
chr22 36442049 + 224 2388615 n y
chr22 39607648 - 223 2395240 n y
chr22 41171787 + 224 2398337 n y
chr22 41294577 + 224 2398593 n y
chr22 42484110 - 224 2401314 n y
chr22 42509500 - 226 2401359 n y
chr22 45875371 + 230 2407728 n y
chr22 46249647 - 224 2408353 n y
chr3 4040652 - 224 2420490 n y
chr3 8519932 + 224 2427421 n y
chr3 9270445 - 224 2428745 n y
chr3 11686763 - 231 2433527 n y
chr3 15790939 + 226 2440919 n y
chr3 21151801 + 229 2448495 n y
chr3 21644345 + 225 2449087 n y
chr3 22417604 + 228 2450153 n y
chr3 24371495 - 226 2453131 n y
chr3 25031610 + 224 2454109 n y
chr3 26885173 + 224 2456646 n y
chr3 28167803 + 224 2458663 n y
chr3 28979286 + 224 2459823 n y
chr3 29055781 - 224 2459928 n y
chr3 29620612 + 224 2460694 n y
chr3 29963677 - 224 2461145 n y
chr3 32458202 + 227 2465048 n y
chr3 33571172 - 221 2467152 n y
chr3 34895671 + 224 2469052 n y
chr3 35458304 + 224 2469806 n y
chr3 37327964 + 224 2472419 n y
chr3 37799513 - 224 2473096 n y
chr3 37990631 + 224 2473376 n y
chr3 39327840 - 225 2475264 n y
chr3 41358886 + 224 2478176 n y
chr3 42490352 - 223 2479932 n y
chr3 43018271 - 224 2480741 n y
chr3 44743259 + 224 2483236 n y
chr3 45048228 + 224 2483727 n y
chr3 45477985 - 224 2484501 n y
chr3 45768697 + 223 2485001 n y
chr3 46550145 + 224 2486091 n y
chr3 47513622 - 225 2487709 n y
chr3 47694767 + 225 2488103 n y
chr3 47971634 - 224 2488728 n y
chr3 48280614 - 224 2489455 n y
chr3 49391791 + 226 2491478 n y
chr3 49923567 - 224 2492414 n y
chr3 51138871 + 224 2494142 n y
chr3 54843665 + 224 2499493 n y
chr3 57747473 - 224 2504307 n y
chr3 58856313 - 224 2506371 n y
chr3 59051787 + 228 2506619 n y
chr3 59160051 + 224 2506782 n n
chr3 59385988 - 224 2507090 n y
chr3 60363534 + 224 2508531 n y
chr3 60519859 - 230 2508740 n y
chr3 66049591 + 224 2517859 n n
chr3 66332755 + 224 2518243 n y
chr3 67039131 + 224 2519366 n y
chr3 67119582 + 224 2519461 n y
chr3 68280830 + 224 2521261 n y
chr3 69677314 - 224 2523575 n y
chr3 70415461 + 224 2524728 n y
chr3 72919882 + 224 2528933 n y
chr3 74102610 + 224 2530966 n n
chr3 77477827 + 224 2535590 n y
chr3 77705127 - 224 2535840 n y
chr3 78549319 - 224 2536939 n y
chr3 79545857 + 228 2538300 n y
chr3 80915244 - 224 2540157 n y
chr3 81817791 - 224 2541384 n y
chr3 85686451 - 224 2546418 n y
chr3 85946739 + 224 2546748 n y
chr3 87686106 - 224 2548956 n y
chr3 89984969 - 224 2551870 n y
chr3 90033858 - 224 2551934 n y
chr3 93606082 + 224 2552424 n y
chr3 95520249 - 226 2554987 n y
chr3 99940783 + 224 2560516 n y
chr3 101972522 + 224 2563421 n y
chr3 101996949 - 224 2563459 n n
chr3 105239844 - 224 2567609 n y
chr3 105282851 + 224 2567657 n y
chr3 107862480 + 224 2571103 n y
chr3 114374419 + 224 2580008 n y
chr3 116146287 + 224 2582357 n y
chr3 116522713 - 226 2582829 n y
chr3 117029117 + 224 2583504 n y
chr3 120066558 + 224 2587667 n y
chr3 121241478 + 224 2589139 n y
chr3 121394003 + 225 2589466 n y
chr3 124819556 - 224 2594753 n y
chr3 124900144 - 224 2594895 n y
chr3 127311548 + 224 2598529 n y
chr3 127601159 - 224 2599034 n y
chr3 130280816 + 224 2603792 n y
chr3 130993817 + 224 2604750 n y
chr3 131996123 - 224 2606271 n y
chr3 136299695 + 224 2612468 n y
chr3 143467865 + 224 2623621 n y
chr3 143536310 + 224 2623703 n y
chr3 143624373 + 224 2623832 n y
chr3 144204873 + 225 2624598 n y
chr3 146799174 + 225 2627980 n y
chr3 146966840 - 224 2628195 n y
chr3 149446395 - 224 2631712 n y
chr3 150086220 - 224 2632684 n y
chr3 152494834 + 224 2636174 n y
chr3 153549604 - 228 2637789 n y
chr3 154096728 - 224 2638577 n y
chr3 154789649 - 224 2639477 n y
chr3 155204633 + 224 2639997 n y
chr3 155410953 - 224 2640261 n y
chr3 156724114 + 224 2642175 n y
chr3 157757399 - 225 2643600 n y
chr3 158056780 - 224 2643968 n y
chr3 160237281 - 225 2647116 n y
chr3 162025921 + 224 2649673 n y
chr3 163029209 - 224 2650936 n y
chr3 170295106 - 224 2660956 n y
chr3 175238406 + 224 2668050 n y
chr3 177028375 + 222 2670622 n y
chr3 177278817 - 224 2671033 n y
chr3 181209591 - 224 2676920 n y
chr3 181400443 + 225 2677242 n y
chr3 181948397 + 224 2678190 n y
chr3 182176303 + 224 2678500 n y
chr3 182199564 + 224 2678529 n y
chr3 183817201 - 224 2681347 n y
chr3 187484109 + 224 2687790 n y
chr3 191221541 - 229 2693595 n y
chr3 193294380 + 224 2696662 n y
chr3 194154292 + 224 2698016 n y
chr3 194312646 - 224 2698346 n y
chr3 194364790 - 224 2698463 n y
chr4 401032 - 224 2705652 n y
chr4 705566 + 224 2706048 n y
chr4 1708645 - 224 2707114 n y
chr4 2523827 - 224 2708297 n y
chr4 5044532 - 224 2712401 n y
chr4 5694293 - 224 2713483 n y
chr4 6680108 + 224 2715322 n y
chr4 10863985 + 224 2721527 n y
chr4 11389597 - 224 2722429 n y
chr4 11542937 + 224 2722692 n y
chr4 12804787 - 225 2724608 n y
chr4 15245057 + 224 2728574 n y
chr4 15770439 + 226 2729471 n y
chr4 16646858 - 225 2730878 n y
chr4 17037862 + 224 2731603 n y
chr4 22050743 + 225 2739545 n y
chr4 25920846 + 224 2745918 n y
chr4 26742677 - 224 2747418 n y
chr4 29422845 - 224 2751271 n y
chr4 31672681 + 224 2754375 n y
chr4 32744664 + 224 2755890 n y
chr4 34222925 - 224 2757956 n y
chr4 35483397 - 224 2759711 n y
chr4 36004089 + 224 2760391 n y
chr4 37225084 + 224 2762099 n y
chr4 38883632 - 224 2764725 n y
chr4 41103180 - 224 2769476 n y
chr4 43398507 - 225 2772868 n y
chr4 44319576 + 224 2774099 n y
chr4 45568023 + 224 2775741 n y
chr4 46908166 + 224 2777522 n y
chr4 48320273 - 224 2779730 n n
chr4 54113725 - 226 2783487 n y
chr4 55353522 + 224 2785383 n y
chr4 57082845 - 224 2788189 n y
chr4 57252658 - 224 2788469 n y
chr4 58001907 + 224 2789946 n y
chr4 58061152 + 224 2790040 n y
chr4 62735015 - 224 2796093 n y
chr4 62740846 + 224 2796102 n y
chr4 64442894 + 224 2798331 n y
chr4 65199437 - 228 2799315 n y
chr4 66397075 + 224 2800849 n y
chr4 67261793 - 224 2801999 n y
chr4 68657820 - 224 2803882 n y
chr4 71887112 + 224 2808249 n y
chr4 74787951 + 224 2812062 n y
chr4 75944912 - 224 2813586 n y
chr4 76394613 + 224 2814078 n y
chr4 76528504 + 225 2814280 n y
chr4 78584495 - 224 2817468 n y
chr4 79361506 + 226 2818627 n y
chr4 79599818 - 224 2818992 n y
chr4 80354335 + 224 2820044 n y
chr4 81415249 + 224 2821316 n y
chr4 82356264 - 224 2822556 n y
chr4 83368179 + 224 2824072 n y
chr4 86564731 + 224 2829115 n y
chr4 89248484 - 224 2833211 n y
chr4 89946735 + 224 2834267 n y
chr4 90548636 + 224 2835137 n y
chr4 92345488 + 225 2837431 n y
chr4 95870787 + 224 2842194 n y
chr4 95964025 - 224 2842345 n y
chr4 96180232 + 224 2842596 n y
chr4 96835577 + 224 2843397 n y
chr4 97050725 + 224 2843680 n y
chr4 97466679 + 224 2844208 n y
chr4 99275533 + 224 2846501 n y
chr4 102216157 - 223 2850550 n y
chr4 105784593 - 224 2855168 n y
chr4 105804128 + 224 2855192 n y
chr4 113148873 + 224 2865156 n y
chr4 114813358 - 224 2867670 n y
chr4 115752528 + 224 2868804 n y
chr4 120014146 + 224 2874480 n y
chr4 120607250 - 224 2875356 n y
chr4 125612346 - 224 2882091 n y
chr4 129881774 - 224 2888106 n y
chr4 130716780 + 224 2889124 n y
chr4 131346035 - 228 2889913 n y
chr4 131700944 + 224 2890384 n y
chr4 132906531 - 224 2891996 n y
chr4 133100024 - 224 2892252 n y
chr4 133790458 - 224 2893101 n y
chr4 138570172 - 224 2899102 n y
chr4 140268885 - 224 2901677 n y
chr4 140932818 + 224 2902723 n y
chr4 144505261 - 224 2907548 n y
chr4 146318814 - 224 2909889 n y
chr4 146582122 - 224 2910274 n y
chr4 147118178 + 229 2910971 n y
chr4 148151536 + 224 2912324 n y
chr4 148857800 + 225 2913450 n y
chr4 150554012 - 224 2915562 n y
chr4 150557994 - 224 2915569 n y
chr4 151149877 - 224 2916425 n y
chr4 153441284 - 224 2919977 n y
chr4 156818979 + 224 2924787 n y
chr4 158301547 + 224 2926795 n y
chr4 158372697 + 227 2926891 n y
chr4 158755527 + 224 2927372 n y
chr4 159063416 + 224 2927764 n y
chr4 159751734 + 224 2928775 n y
chr4 160015941 + 224 2929181 n y
chr4 160975385 - 226 2930427 n y
chr4 162209517 - 224 2931933 n y
chr4 162642129 - 224 2932526 n y
chr4 163164066 - 227 2933295 n y
chr4 163501770 - 224 2933792 n y
chr4 164502274 + 224 2935120 n y
chr4 165960649 - 224 2937209 n y
chr4 169591583 - 224 2942082 n y
chr4 173088808 - 225 2946849 n y
chr4 173300380 - 224 2947099 n y
chr4 173482103 - 224 2947355 n y
chr4 173681307 + 224 2947626 n y
chr4 175313618 + 224 2949780 n y
chr4 179822284 - 224 2955795 n y
chr4 179956833 - 224 2955997 n y
chr4 180165466 + 224 2956276 n y
chr4 182491518 + 224 2959293 n n
chr4 182495383 - 224 2959300 n y
chr4 182640058 - 224 2959488 n y
chr4 186365427 + 224 2965113 n y
chr4 188341940 - 224 2967731 n y
chr4 190254181 + 224 2970406 n y
chr4_gl000194_random 165361 - 226 4384594 n y
chr5 1941479 + 224 2973213 n y
chr5 2599230 - 224 2973851 n y
chr5 3499253 - 224 2974798 n y
chr5 5229110 - 224 2976671 n y
chr5 7222269 + 224 2979168 n y
chr5 10443433 - 224 2983192 n y
chr5 16389503 - 224 2991115 n y
chr5 18204678 + 224 2993880 n y
chr5 18903052 + 220 2994799 n y
chr5 23657729 - 224 3001422 n y
chr5 25368291 - 224 3003731 n y
chr5 26029141 + 224 3004627 n y
chr5 26725998 + 224 3005545 n y
chr5 27207171 - 225 3006248 n y
chr5 29396625 - 224 3009173 n y
chr5 31484177 - 227 3011809 n y
chr5 32185616 - 224 3013123 n y
chr5 32732046 - 224 3014121 n y
chr5 34251674 - 225 3016255 n y
chr5 34327446 - 224 3016354 n y
chr5 34939690 + 224 3017334 n y
chr5 34984620 + 226 3017408 n y
chr5 37159533 + 224 3020524 n y
chr5 39070266 - 228 3023564 n y
chr5 39667126 - 226 3024412 n y
chr5 40257693 + 224 3025201 n y
chr5 43605317 - 224 3029758 n y
chr5 43614938 - 224 3029776 n y
chr5 43708494 - 224 3029902 n y
chr5 44867997 - 224 3031209 n y
chr5 50242609 - 224 3033528 n y
chr5 50397509 - 224 3033733 n y
chr5 52424301 + 225 3036294 n y
chr5 52485057 + 224 3036377 n y
chr5 52705466 - 224 3036631 n y
chr5 53668367 + 224 3037982 n y
chr5 54594557 - 224 3039372 n y
chr5 54855620 - 224 3039788 n y
chr5 56004223 - 224 3041720 n n
chr5 59325976 - 224 3046544 n y
chr5 59600171 - 224 3046880 n y
chr5 62621027 + 224 3051162 n y
chr5 62887724 + 224 3051488 n y
chr5 63073227 + 227 3051725 n y
chr5 64870610 + 224 3054172 n y
chr5 66103023 - 224 3056032 n y
chr5 73038348 - 224 3066796 n y
chr5 78731648 - 224 3075323 n y
chr5 80701942 - 224 3078621 n y
chr5 81987089 - 223 3080428 n y
chr5 83504196 - 224 3082385 n y
chr5 84294869 + 224 3083477 n y
chr5 85273796 + 224 3084731 n y
chr5 88303787 - 224 3088684 n y
chr5 88773660 + 224 3089268 n y
chr5 88910404 - 224 3089440 n y
chr5 89381815 + 224 3089953 n y
chr5 91692540 - 224 3093018 n y
chr5 92677478 + 224 3094211 n y
chr5 93486821 - 224 3095126 n y
chr5 95788353 - 224 3098154 n y
chr5 98187583 + 224 3101187 n y
chr5 99079410 + 224 3102437 n y
chr5 99608145 - 224 3103128 n y
chr5 99752388 - 224 3103333 n y
chr5 101056690 - 223 3104915 n y
chr5 106958421 - 226 3112472 n y
chr5 108263280 + 223 3114246 n y
chr5 111567181 - 224 3118343 n y
chr5 112273556 - 226 3119378 n y
chr5 114464148 - 224 3122093 n y
chr5 115953988 - 224 3124065 n y
chr5 116464076 + 227 3124868 n y
chr5 118327395 + 224 3127332 n y
chr5 120755654 + 224 3130446 n y
chr5 124754598 - 224 3135624 n y
chr5 126309909 + 224 3137798 n y
chr5 126495570 - 224 3138011 n y
chr5 127780085 + 224 3139611 n y
chr5 128284486 + 223 3140204 n y
chr5 129049811 - 224 3141132 n y
chr5 129254499 - 224 3141374 n y
chr5 131681939 + 225 3144644 n y
chr5 136398622 - 223 3151539 n y
chr5 136655333 - 224 3151868 n y
chr5 138213456 + 224 3154756 n y
chr5 138586671 + 229 3155363 n y
chr5 140455850 - 224 3158422 n y
chr5 140756574 + 225 3158735 n y
chr5 143195591 + 224 3162860 n y
chr5 143556285 + 224 3163407 n y
chr5 143658380 + 228 3163559 n y
chr5 144123303 + 224 3164189 n y
chr5 145639235 - 224 3166671 n y
chr5 145902355 + 225 3167139 n y
chr5 146857465 + 224 3168700 n y
chr5 147968423 + 224 3170498 n n
chr5 149746537 + 224 3174028 n y
chr5 150309023 + 226 3175060 n y
chr5 150738233 - 225 3175904 n y
chr5 151932882 - 227 3178090 n y
chr5 152398176 - 224 3178703 n y
chr5 153936055 + 224 3181457 n y
chr5 154676611 + 224 3182969 n y
chr5 154951133 + 224 3183400 n y
chr5 155840127 + 226 3184720 n y
chr5 156404923 + 224 3185649 n y
chr5 158589762 + 224 3189380 n y
chr5 160732343 + 224 3193114 n y
chr5 161257868 + 224 3193874 n n
chr5 162239080 + 224 3195245 n n
chr5 162928707 - 224 3196223 n y
chr5 163081613 - 224 3196478 n y
chr5 165055659 + 224 3199181 n y
chr5 166637788 + 224 3201525 n y
chr5 166763821 - 224 3201709 n y
chr5 166769852 + 224 3201718 n y
chr5 171514952 + 224 3209878 n y
chr5 173974692 + 224 3214745 n y
chr5 178525802 - 224 3222986 n y
chr5 178756826 - 224 3223268 n y
chr5 180427505 - 224 3226016 n y
chr5 180739433 + 224 3226544 n y
chr6 544846 - 224 3227400 n y
chr6 850903 - 227 3227770 n y
chr6 1030478 - 224 3227981 n y
chr6 3298905 - 224 3231065 n y
chr6 5243326 + 224 3234028 n y
chr6 7221725 + 228 3236969 n y
chr6 8165587 - 224 3238402 n y
chr6 10199773 + 224 3241172 n y
chr6 13618799 + 224 3246487 n y
chr6 14524299 + 224 3247985 n y
chr6 15756965 + 224 3250159 n y
chr6 16613195 - 224 3251474 n y
chr6 19155987 + 225 3255682 n y
chr6 20875229 - 224 3258299 n y
chr6 21192572 + 224 3258769 n y
chr6 23020012 + 224 3261456 n y
chr6 23053534 + 224 3261509 n y
chr6 23104320 - 224 3261559 n y
chr6 25356605 + 224 3264882 n y
chr6 26625815 + 224 3266924 n y
chr6 27200694 - 225 3267827 n y
chr6 27824939 + 224 3268973 n y
chr6 28041993 - 224 3269296 n y
chr6 32196370 - 224 3275536 n y
chr6 32314112 + 225 3275719 n y
chr6 36180429 - 224 3282613 n y
chr6 36256555 + 230 3282763 n y
chr6 36850835 + 226 3284027 n y
chr6 38326867 + 224 3286658 n y
chr6 41572439 - 224 3291612 n y
chr6 41580638 - 224 3291629 n y
chr6 41886384 - 224 3292213 n y
chr6 43680905 - 223 3295804 n y
chr6 45987122 - 224 3299325 n y
chr6 47069925 + 224 3300945 n y
chr6 47868589 - 224 3302094 n y
chr6 50734701 + 224 3305804 n y
chr6 50770294 + 233 3305866 n y
chr6 56050553 + 224 3313314 n y
chr6 62055707 + 226 3316859 n y
chr6 63214554 - 224 3318146 n y
chr6 67015394 + 224 3323181 n y
chr6 70455470 + 224 3327667 n y
chr6 70606128 - 224 3327875 n y
chr6 71135505 - 224 3328497 n y
chr6 72242146 - 232 3329997 n y
chr6 73999522 - 224 3332331 n y
chr6 75033053 + 223 3334138 n y
chr6 75805032 - 224 3335060 n y
chr6 76031209 - 224 3335331 n y
chr6 77384075 - 224 3337236 n y
chr6 82351354 - 224 3343375 n y
chr6 87459565 - 224 3349918 n y
chr6 88783895 - 224 3351933 n y
chr6 88848526 - 224 3352028 n y
chr6 90050814 + 224 3353842 n y
chr6 90899026 - 224 3355254 n y
chr6 91295790 - 224 3355834 n y
chr6 92725116 + 224 3357642 n y
chr6 93336024 + 224 3358370 n y
chr6 93597433 + 224 3358691 n y
chr6 95311783 + 224 3360854 n y
chr6 95638172 + 224 3361242 n y
chr6 95658855 - 224 3361258 n y
chr6 96050595 - 224 3361587 n y
chr6 97884417 - 226 3363929 n y
chr6 98693914 + 224 3364927 n y
chr6 99383364 - 224 3365801 n y
chr6 99450534 + 224 3365901 n y
chr6 99931413 - 224 3366602 n y
chr6 101595795 - 224 3368816 n y
chr6 102208064 + 212 3369634 n y
chr6 102311711 - 224 3369778 n y
chr6 103868725 - 227 3371822 n y
chr6 104912050 - 224 3373100 n y
chr6 105498176 - 224 3373977 n y
chr6 108722666 + 224 3379258 n y
chr6 108906566 + 226 3379548 n y
chr6 114064416 - 224 3387508 n y
chr6 114836364 + 224 3388707 n y
chr6 118390998 - 224 3393163 n y
chr6 119371670 - 223 3394495 n y
chr6 119457142 - 224 3394643 n y
chr6 120557998 + 225 3396008 n y
chr6 122436739 - 224 3398465 n y
chr6 122525667 - 227 3398586 n y
chr6 124460553 + 224 3401146 n y
chr6 124902284 - 224 3401703 n y
chr6 127300705 + 224 3404728 n y
chr6 130378987 - 224 3408799 n y
chr6 131863410 + 224 3410866 n y
chr6 134179418 - 224 3414118 n y
chr6 135193201 + 224 3415879 n y
chr6 139226748 + 224 3421917 n y
chr6 139879091 - 224 3422995 n y
chr6 140187830 - 224 3423421 n y
chr6 140448983 - 223 3423789 n y
chr6 145918350 + 224 3431094 n y
chr6 146011345 - 224 3431204 n y
chr6 148440316 + 224 3434413 n n
chr6 150383937 - 224 3437577 n y
chr6 152006588 + 224 3440315 n y
chr6 152427248 + 230 3440871 n y
chr6 154110927 + 224 3443172 n y
chr6 158876426 + 224 3450113 n y
chr6 158956159 - 224 3450235 n y
chr6 160013092 - 224 3451746 n y
chr6 162637261 - 224 3455208 n y
chr6 163141802 + 224 3455952 n y
chr6 163704531 - 225 3456599 n y
chr6 164787401 - 224 3458002 n y
chr6 165205647 - 234 3458511 n y
chr6 165749937 - 224 3459138 n y
chr6 166931283 + 224 3460608 n y
chr6 168653764 + 224 3462414 n y
chr6 168924088 + 224 3462685 n y
chr6 170038111 - 224 3463810 n y
chr6 170778202 + 224 3464410 n y
chr7 1692833 + 223 3467158 n y
chr7 3696699 + 224 3470438 n y
chr7 3819263 - 224 3470612 n y
chr7 8501159 - 224 3479103 n y
chr7 9297283 - 227 3480097 n y
chr7 9361948 + 224 3480188 n y
chr7 9695750 + 224 3480598 n y
chr7 9757168 - 224 3480685 n y
chr7 11214070 + 226 3482522 n n
chr7 12281698 - 224 3483820 n y
chr7 13664420 - 224 3485655 n y
chr7 14449031 - 224 3486663 n y
chr7 14735817 - 226 3487015 n y
chr7 14883279 + 224 3487201 n y
chr7 15612978 + 224 3488188 n n
chr7 16366916 - 225 3489087 n y
chr7 18785489 + 224 3492400 n y
chr7 24548452 - 226 3500586 n n
chr7 24585310 - 224 3500644 n y
chr7 25395009 + 224 3501857 n y
chr7 28130765 + 223 3505824 n y
chr7 29292531 + 224 3507559 n y
chr7 30630173 - 224 3509575 n y
chr7 32226034 + 224 3511892 n y
chr7 32745744 + 231 3512757 n y
chr7 32790385 - 224 3512820 n y
chr7 33036726 + 224 3513270 n y
chr7 35056804 - 226 3516066 n y
chr7 36048116 + 224 3517553 n n
chr7 38073607 + 224 3520473 n y
chr7 38513003 - 224 3521070 n y
chr7 39739059 + 224 3522873 n y
chr7 42745915 - 224 3527303 n y
chr7 43358685 - 224 3528149 n y
chr7 45669438 + 225 3531787 n y
chr7 45681224 - 224 3531805 n y
chr7 46366491 + 224 3532677 n y
chr7 47564099 - 224 3534182 n y
chr7 48334363 + 224 3535265 n y
chr7 49494348 - 224 3536715 n y
chr7 51714797 + 223 3539438 n y
chr7 53931815 + 224 3542311 n y
chr7 55839951 - 224 3544716 n y
chr7 56000276 - 224 3545081 n y
chr7 56098603 - 224 3545308 n y
chr7 56593845 - 224 3546249 n y
chr7 57424774 - 224 3547811 n y
chr7 57568818 - 224 3548121 n y
chr7 63690610 - 224 3551211 n y
chr7 64415179 - 224 3552199 n n
chr7 66066800 + 224 3555549 n y
chr7 66718265 + 224 3556931 n y
chr7 66789502 - 224 3557095 n y
chr7 66798108 - 224 3557108 n y
chr7 69076615 - 224 3562100 n y
chr7 70298525 + 223 3563843 n y
chr7 73190188 - 224 3570035 n y
chr7 75945623 + 224 3576668 n y
chr7 76891114 + 224 3578294 n y
chr7 77705862 - 224 3579721 n y
chr7 79129610 + 224 3581577 n y
chr7 79198084 - 223 3581692 n y
chr7 80988708 + 226 3584168 n y
chr7 82993530 + 224 3586937 n y
chr7 85833854 + 223 3590620 n y
chr7 85956869 + 224 3590772 n y
chr7 90134997 - 224 3596192 n y
chr7 90504163 + 224 3596712 n y
chr7 92203918 - 224 3599047 n y
chr7 92687996 - 224 3599715 n y
chr7 93833767 + 224 3601193 n y
chr7 95361997 + 224 3603291 n y
chr7 96728670 - 224 3605068 n y
chr7 97073534 - 224 3605613 n y
chr7 97397777 - 224 3606054 n n
chr7 100374674 + 224 3611867 n y
chr7 101338415 + 224 3613878 n y
chr7 103161746 + 227 3617185 n y
chr7 104005928 - 224 3618357 n y
chr7 104931184 - 224 3619750 n y
chr7 105046500 + 224 3620031 n y
chr7 105525292 + 224 3620990 n y
chr7 106516679 + 224 3622391 n y
chr7 106952158 + 224 3623093 n y
chr7 107523926 - 224 3623977 n y
chr7 108352838 - 224 3625101 n y
chr7 110082138 + 224 3627193 n y
chr7 112497466 + 224 3630464 n y
chr7 116176756 - 224 3635253 n y
chr7 116746372 + 224 3636170 n y
chr7 117435270 + 226 3637087 n y
chr7 117880907 - 224 3637706 n y
chr7 119621396 - 224 3639958 n y
chr7 121307444 + 224 3642179 n y
chr7 123636925 - 224 3645391 n y
chr7 124170240 - 224 3646078 n y
chr7 126032114 + 231 3648524 n y
chr7 128889586 + 224 3652753 n y
chr7 129925525 - 224 3654752 n y
chr7 130261732 - 224 3655114 n y
chr7 131007649 + 224 3656365 n y
chr7 132225666 + 224 3658215 n y
chr7 133023046 - 224 3659433 n y
chr7 136274207 + 223 3664251 n y
chr7 138871539 - 224 3668418 n y
chr7 139109974 + 228 3668886 n y
chr7 144708339 - 224 3677008 n y
chr7 144905198 + 224 3677289 n y
chr7 146540424 + 224 3679479 n y
chr7 147043566 + 222 3680172 n y
chr7 148640261 + 224 3682626 n y
chr7 149236650 - 224 3683767 n y
chr7 152974989 - 224 3689510 n y
chr7 154749376 - 224 3691680 n y
chr7_gl000195_random 55070 - 224 4384682 n y
chr8 1543528 - 228 3698537 n y
chr8 2178914 - 224 3699223 n y
chr8 4495512 + 224 3702194 n y
chr8 4906667 + 224 3702698 n y
chr8 4915295 + 224 3702715 n y
chr8 5263116 + 224 3703211 n y
chr8 6203438 - 223 3704515 n y
chr8 8700474 - 228 3707892 n y
chr8 9424438 + 224 3709154 n y
chr8 9526627 - 221 3709300 n y
chr8 11260417 + 225 3711891 n y
chr8 12238713 - 224 3713263 n y
chr8 13778054 - 224 3715590 n y
chr8 14923516 - 224 3717141 n y
chr8 19165238 - 227 3723174 n y
chr8 21101207 + 224 3726208 n y
chr8 22356651 - 224 3728295 n y
chr8 27525756 - 224 3736439 n y
chr8 27662498 - 223 3736673 n y
chr8 28148757 - 226 3737491 n y
chr8 31804515 - 224 3743673 n y
chr8 32016749 - 224 3743955 n y
chr8 36174371 - 224 3749949 n y
chr8 38191084 - 224 3753200 n y
chr8 39407701 + 224 3755090 n y
chr8 41415337 + 225 3758228 n y
chr8 42185648 + 224 3759552 n y
chr8 50304298 - 225 3765192 n y
chr8 51599394 - 224 3766776 n y
chr8 52737953 - 224 3768182 n y
chr8 54972184 + 224 3771256 n y
chr8 55988194 + 224 3772759 n y
chr8 64425271 - 222 3783959 n y
chr8 65087667 + 224 3784756 n y
chr8 66146690 + 224 3786088 n y
chr8 66593467 + 224 3786795 n y
chr8 67615783 - 224 3788453 n y
chr8 68593764 + 224 3790151 n y
chr8 68808317 - 229 3790468 n y
chr8 69293666 - 224 3791108 n y
chr8 71472060 - 224 3794459 n y
chr8 74633067 + 224 3798778 n y
chr8 76205618 - 224 3801131 n y
chr8 77125590 + 224 3802378 n y
chr8 77129620 + 224 3802387 n y
chr8 79339991 - 225 3805170 n y
chr8 81872115 + 225 3809074 n y
chr8 82480055 - 226 3809855 n y
chr8 83333020 + 224 3811065 n n
chr8 83923289 - 224 3811851 n y
chr8 85222981 - 224 3813516 n y
chr8 85768962 - 224 3814240 n y
chr8 85956011 + 224 3814495 n y
chr8 87906609 + 228 3817240 n y
chr8 88749955 + 225 3818253 n y
chr8 90760476 - 212 3820760 n y
chr8 91887408 - 224 3822281 n y
chr8 92712535 + 224 3823383 n y
chr8 93451697 - 224 3824329 n y
chr8 94571057 + 224 3825836 n y
chr8 96730490 - 225 3829570 n y
chr8 98624208 - 224 3832263 n y
chr8 103062089 - 224 3839716 n y
chr8 103623119 - 224 3840722 n y
chr8 106703796 + 224 3845360 n y
chr8 107069835 - 224 3845825 n y
chr8 107133973 + 224 3845904 n y
chr8 107728551 - 224 3846838 n y
chr8 109891412 - 224 3849863 n y
chr8 109959281 - 225 3849963 n y
chr8 109966806 + 224 3849975 n y
chr8 112436949 - 224 3853402 n y
chr8 113226212 + 225 3854446 n y
chr8 114032091 - 224 3855607 n y
chr8 114384861 - 225 3856096 n y
chr8 115731453 - 224 3857854 n y
chr8 121950758 - 226 3867353 n y
chr8 123716737 - 224 3870236 n y
chr8 124765218 - 225 3872308 n y
chr8 130394176 - 224 3882530 n y
chr8 130651878 - 226 3882999 n y
chr8 131145601 - 224 3883919 n y
chr8 131372189 + 224 3884308 n y
chr8 134423492 - 224 3889796 n y
chr8 136548902 - 224 3893451 n y
chr8 136971940 - 224 3894129 n y
chr8 137697127 + 224 3895272 n y
chr8 138817896 + 224 3896926 n y
chr8 140268365 - 224 3899195 n y
chr8 144775785 + 232 3905479 n y
chr8 144858190 - 224 3905595 n y
chr9 562372 + 224 3908278 n y
chr9 608357 + 224 3908352 n n
chr9 3669622 + 224 3912696 n y
chr9 4956788 - 224 3914652 n y
chr9 5042457 + 224 3914770 n y
chr9 5329002 - 224 3915034 n y
chr9 7440325 - 224 3918364 n y
chr9 7679878 - 224 3918690 n n
chr9 8290889 - 226 3919496 n y
chr9 9134393 + 225 3920625 n y
chr9 9413434 + 224 3920980 n y
chr9 9472523 + 224 3921058 n y
chr9 9653041 - 224 3921322 n y
chr9 15394877 - 224 3929166 n y
chr9 16059832 + 224 3930098 n y
chr9 17145159 + 224 3931627 n y
chr9 19045007 - 224 3934025 n y
chr9 19837149 - 224 3935501 n y
chr9 20501448 - 224 3936447 n y
chr9 20542569 + 224 3936507 n n
chr9 23225553 + 224 3939990 n y
chr9 24791761 - 224 3941953 n y
chr9 24992107 + 224 3942219 n y
chr9 25594082 - 224 3942975 n y
chr9 27710382 + 224 3945942 n y
chr9 31353766 + 224 3950689 n y
chr9 34822892 - 224 3956318 n y
chr9 36309621 + 224 3958599 n y
chr9 38844306 + 224 3963301 y y
chr9 38980158 + 224 3963508 y y
chr9 39338863 + 224 3963993 y y
chr9 39599949 + 224 3964363 y y
chr9 39633224 + 225 3964411 y y
chr9 39868111 + 224 3964661 y y
chr9 40122278 - 223 3964924 y y
chr9 40215429 + 224 3965074 n y
chr9 40683743 + 224 3965563 y y
chr9 41110874 - 224 3966106 y y
chr9 41343906 - 224 3966376 y y
chr9 41483826 + 224 3966497 y y
chr9 41744981 + 224 3966872 y y
chr9 41778256 + 225 3966918 y y
chr9 42141747 + 224 3967416 y y
chr9 42204013 - 224 3967520 y y
chr9 43484265 - 224 3969090 y y
chr9 44568481 - 227 3970502 y y
chr9 44641012 - 224 3970616 y y
chr9 45023573 + 224 3971082 y y
chr9 45204890 + 224 3971407 y y
chr9 46565294 - 224 3972972 y y
chr9 47020504 - 225 3973584 y y
chr9 47053745 - 224 3973629 y y
chr9 65526155 - 224 3973946 y y
chr9 65752272 - 224 3974250 y y
chr9 65888141 - 224 3974453 y y
chr9 65907144 + 224 3974483 n y
chr9 66081140 - 225 3974658 y y
chr9 67587419 - 224 3976009 y y
chr9 67760873 - 224 3976330 y y
chr9 71575825 - 224 3980583 n y
chr9 72272081 + 224 3981757 n y
chr9 72376035 - 224 3981900 n y
chr9 75936458 + 224 3987587 n y
chr9 76589607 - 224 3988472 n y
chr9 79361320 - 224 3992598 n y
chr9 82845512 + 224 3997664 n y
chr9 83630433 - 224 3998585 n y
chr9 84479097 + 224 3999928 n y
chr9 88803541 + 224 4006474 n y
chr9 90054371 + 224 4008414 n y
chr9 94075686 - 224 4013618 n y
chr9 100049442 + 224 4022674 n y
chr9 100133566 + 225 4022792 n y
chr9 100649007 + 224 4023686 n y
chr9 102559383 - 226 4027320 n y
chr9 104685254 - 224 4030558 n y
chr9 111378478 - 224 4040988 n y
chr9 114632087 + 224 4046596 n y
chr9 114902341 - 224 4047099 n y
chr9 116095981 + 224 4049259 n y
chr9 116249711 + 224 4049583 n y
chr9 117465398 + 225 4051996 n y
chr9 117706849 + 225 4052453 n y
chr9 121482988 - 224 4059279 n y
chr9 121715713 + 224 4059652 n y
chr9 123129498 - 228 4062389 n y
chr9 124496355 - 224 4065087 n y
chr9 125980968 + 224 4067665 n y
chr9 127962047 - 226 4071404 n y
chr9 131057176 - 224 4077259 n y
chr9 132826799 + 227 4081228 n y
chr9_gl000200_random 116478 - 227 4385173 n y
