# Supplementary material for: Mobile element scanning (ME-Scan) by targeted high-throughput sequencing
Source: BMC Genomics. 2010 Jun 30;11:410. doi: 10.1186/1471-2164-11-410 (PMC2996938; doi:10.1186/1471-2164-11-410)
Supplement: Additional file 6 — Description of 38 Alu loci genotyped in previous work [60]. [file 1471-2164-11-410-S6.TXT]

Title: Jorde_Alu_Loci.txt
Description: Description of 38 Alu loci genotyped in previous work [60]. 
Column definitions:
hg19_Chr (string): Name of the chromosome on which the Alu insertion lies (in hg19/GRCh37). 
Jct_End_Pos (integer): Position (in hg19/GRCh37) of the final nucleotide of the Alu junction-end sequence read. These positions are used as unique identifiers for Alu insertion loci detected by ME-Scan.
Locus (string): Locus identifier used in previous works. 
Primer_A (string): One PCR primer used to amplify the region of the genome containing the Alu insertion. 
Primer_B (string): The other PCR primer used to amplify the region of the genome containing the Alu insertion.
TM (integer): Annealing temperature used in the genotyping PCR reaction.
Allele_Sizes (two integers separated by an underscore): Expected sizes of the PCR products for the ÔfilledÕ and ÔemptyÕ (Alu + and -) alleles of the locus.
hg19_Start_Pos (integer): First bp of the product generated by the genotyping PCR, in hg19/GRCh37.
hg19_End_Pos (integer): Last bp of the product generated by the genotyping PCR, in hg19/GRCh37.
dbRIP_ID (string): Unique identifier of this Alu locus in dbRIP [16].

hg19_Chr Jct_End_Pos Locus Primer_A Primer_B TM Allele_Sizes hg19_Start_Pos hg19_End_Pos dbRIP_ID
chr1 58343556 YB8NBC461 CCAAAGTCATTCTTCATTCTGC GACACCCGAAAAGACTAAAGACA 58 529_205 58343167 58343695 RIP_Alu_chr1_058_02
chr1 184937034 YB9NBC50 GTTCCACAAGTACAGGAGAAAATGT GAAGCTCTTTAGGAAACCAAATCTC 55 460_138 184936966 184937425 RIP_Alu_chr1_181_01
chr1 233865136 YB8NBC605 GCCTCTAGGTGGAGCCCTTT GCCCCATTTATGGCTGTTTA 60 723_392 233865120 233865842 RIP_Alu_chr1_230_02
chr1 236054934 YB8NBC485 TGTTCTTGCCAGAAAGTTTGC CCAATCCAGGACTCGACATT 58 433_95 236054559 236054991 RIP_Alu_chr1_232_01
chr13 70459392 YB8NBC450 TGAAATCTATCTCGTAGGAAGGCTA CCGCTGGTTACCAAAAGATT 61 500_186 70458965 70459464 RIP_Alu_chr13_069_01
chr13 82889192 YB8NBC480 CCTCTCTCACAAACAGTGCAG TCGCAAGACACAGGCTATCA 65 457_114 82889132 82889588 RIP_Alu_chr13_081_01
chr13 107924882 YB8NBC463 GCCAGTGCTTGGGTTTTAGA CTGGCAATGAATTTCCCTTT 56 543_220 107924352 107924894 RIP_Alu_chr13_106_01
chr13 110812488 YB8NBC437 GGCGGTGATGGTAAAACAAC CTTCCCCAAGGAGCCTTTTA 60 498_183 110812372 110812869 RIP_Alu_chr13_109_01
chr14 48826803 YB8NBC466 TTGAGGCACTAGACTTACAGAATTG CAGGAGCTGCTTTCACCTCT 60 427_92 48826759 48827176 RIP_Alu_chr14_047_01
chr14 81597034 YB8NBC148 CCAGGCCTCCATCTTTGATA TCACTTTTGGGCATGTCAAG 60 537_218 81596895 81597431 RIP_Alu_chr14_080_02
chr16 19230423 YB8NBC243 GAACCCCATCCATTCTCTTACA GTGGCAAAATATTGGCGACT 60 508_156 19230338 19230845 RIP_Alu_chr16_019_02
chr16 26608386 YB8NBC13 TCTGGGTTTCTCTGGTGGAC CTGGCAAATGCTACCCAAGT 60 510_168 26607943 26608452 RIP_Alu_chr16_026_02
chr17 66549142 YB8NBC227 AAGAAAAGGGAAGCCTGGAG CAGTCATCACCAGCCATGAG 60 881_546 66548767 66549642 RIP_Alu_chr17_064_02
chr18 25828230 YB8NBC80 ATTTCACAGTGCCCTGTCCT TCCAGGCAGATGAATTGACA 60 456_123 25827827 25828282 RIP_Alu_chr18_024_02
chr2 169886570 YB8NBC420 AAATGCCCAAGTTTCATTGC AACTGCCACAGCGATTCTTT 60 430_103 169886189 169886618 RIP_Alu_chr2_169_02
chr20 5943340 YB8NBC93 AAGTGAGTCCCAGGGCCTTCT CACACAGGCACTTGTTTGGT 60 601_274 RIP_Alu_chr20_005_01
chr20 14980968 YB8NBC435 TGAATGATTGGGACTGGGTA TGGCTGGATGAACTTTCACA 55 444_113 14980911 14981354 RIP_Alu_chr20_014_02
chr20 59974508 YB8NBC516 GGGCTCAGGGATACTATGCTC GCCTAGGCCTACCACTCAGA 60 445_124 59974123 59974567 RIP_Alu_chr20_059_02
chr21 41586845 YB8NBC106 TCACAACTGTAAAGATATGGAATCC CTGGGTTGCATTTCATGGTA 60 558_233 41586856 41587401 RIP_Alu_chr21_040_01
chr22 18047738 YB8NBC120 CAGTGGATCTCCATTTTACCTCTC GGAAAGGTTTCAGGAAGAAAGTG 60 532_212 18047337 18047802 RIP_Alu_chr22_016_04
chr22 33295753 YB8NBC125 AGCCAGAAACCCTGAACAAG AAAGGCCCCAGAAGTATACCA 60 415_97 33295701 33296114 RIP_Alu_chr22_031_01
chr3 2311953 YB8NBC405 GCCCATCCCCTATTATAGCC ACCAAACCCCCATGACACTA 60 463_155 2311561 2312023 RIP_Alu_chr3_002_02
chr3 186029604 YB8NBC181 CATGTACCTTAGAATTCCACTCTCA CCCCAAAGTTTATAGTCTGTTGTCT 55 487_151 186029581 186030067 RIP_Alu_chr3_187_01
chr4 144573635 YB9NBC10 GTTTTCCTGGTGTGCCCTAAATA TTTACCTAACTCACAAGACCCAAAG 60 524_197 144573231 144573754 RIP_Alu_chr4_144_01
chr5 18765041 YB8NBC505 TGAGCCTATGACTGAGCATGA GGGGCTCTCATCAGCATTTA 60 764_427 18764785 18765548 RIP_Alu_chr5_018_01
chr5 33355915 YB8NBC419 CATCTCCTGGCAACACTGAG ACAAAGCAAGGGTATTTACAGC 60 572_241 33355514 33356085 RIP_Alu_chr5_033_01
chr5 115894478 YB8NBC597 TGAGGTGTTGCAGACGATGT CGCATGCTTTAGAGAATACCC 60 429_108 115894109 115894537 RIP_Alu_chr5_115_01
chr6 8228262 YB8NBC589 AGTCTTAATGGGCGCTGAGA AGTGCCTCACCCAGTAGCAC 60 472_154 8227833 8228304 RIP_Alu_chr6_008_01
chr6 9460373 YB8NBC49 GCAGTGGATTGGTTTTTCTG GCTGAAAGAGGCATTGAAATC 60 542_205 9460327 9460868 RIP_Alu_chr6_009_02
chr6 33093405 YB8NBC65 ATCTCATCTCCCTGCCTCTG GGGAGGTCTGGAGATCTGTG 60 517_186 33093305 33093821 RIP_Alu_chr6_033_01
chr6 119417500 YB8NBC441 CTCCTGGCATGTCTTCAGGT TCTCAGCCTAGACCAATACCAA 60 488_160 119417407 119417894 RIP_Alu_chr6_119_02
chr6 141326055 YB8NBC576 GGGAACTAACTAGTGGGCAAA GCATGTACACTAAGGTATGCAAAAG 55 475_149 141325684 141326158 RIP_Alu_chr6_141_01
chr7 8750612 YB8NBC237 GCCAAAATCAACTGCCAAAC TGCTGAGGATAGAGCTATAGCAGA 60 491_164 8750192 8750682 RIP_Alu_chr7_008_01
chr7 37998843 YB8NBC412 CAAAGATGGTTGTTGAGGTTGA CCCAGCAACTTCCCCTTAAT 60 500_185 37998452 37998951 RIP_Alu_chr7_037_02
chr7 80801681 YB8NBC207 GTAATATGAGGTGATGGGGGTTACT GGTGAAAGAAGAACCCCTAAGTTAT 60 471_154 80801606 80802077 RIP_Alu_chr7_080_02
chr7 104187382 YB8NBC201 GGAGAAAATGTAAGGTTTCTAGCAC ACCAATGCAACTATCTACACTGACA 60 476_145 104187342 104187817 RIP_Alu_chr7_103_04
chr8 5748168 YB8NBC636 CCTCTGGCAAGCTGCTTAAT TCACAGCTAGAGGAGACATGAAA 60 498_169 5748133 5748630 RIP_Alu_chr8_005_01
chr9 3078446 YB8NBC585 CATTGGGTTTAACATTCGCTCT CACGTGTGCAGCAATGTATG 60 585_260 3078402 3078986 RIP_Alu_chr9_003_01
